# Supplementary material for: Neurovascular EGFL7 regulates adult neurogenesis in the subventricular zone and thereby affects olfactory perception
Source: Nat Commun. 2017 Jun 28;8:15922. doi: 10.1038/ncomms15922 (PMC5493759; doi:10.1038/ncomms15922)
Supplement: Supplementary Data 1 [file ncomms15922-s4.xlsx]

## Sheet: data_HN
ID	Ratio H/L D2 401 (KO)	Ratio H/L D5 401 (KO)	ratio 401_5/2	Ratio H/L D2 415 (WT)	Ratio H/L D5 415 (WT)	ratio 415_5/2	log 2 KO/WT_5days	log 2 KO/WT_2days	Protein Names	Gene Names	Uniprot	GOCC	GOBP	GOMF	Intensity	Intensity L	Intensity H	Intensity D2 401	Intensity L D2 401	Intensity H D2 401	Intensity D2 415	Intensity L D2 415	Intensity H D2 415	Intensity D5 401	Intensity L D5 401	Intensity H D5 401	Intensity D5 415	Intensity L D5 415	Intensity H D5 415	Ratio H/L Normalized D2 401 Significance B	Ratio H/L Normalized D2 415 Significance B	Ratio H/L Normalized D5 401 Significance B	Ratio H/L Normalized D5 415 Significance B	Protein IDs	Protein Names	Gene Names	Uniprot	Peptides D2 401	Peptides D2 415	Peptides D5 401	Peptides D5 415	Razor + unique Peptides D2 401	Razor + unique Peptides D2 415	Razor + unique Peptides D5 401	Razor + unique Peptides D5 415	Unique Peptides D2 401	Unique Peptides D2 415	Unique Peptides D5 401	Unique Peptides D5 415
13	54.323	14.863	3.65	27.935	NaN	NaN	NaN	-0.959489	C33 antigen;CD82 antigen;IA4;Inducible membrane protein R2;Metastasis suppressor Kangai-1 homolog;CD82 antigen, isoform CRA_a;Putative uncharacterized protein	Cd82;Kai1;mCG_2256;RP23-70K10.2-001;RP23-70K10.2-005	P40237;Q3UII2;A2AIJ1	membrane;integral to membrane;intrinsic to membrane;membrane part;cell part			26478000	350700	26128000	6845100	139730	6705400	5310900	136200	5174700	5202200	51889	5150400	9120200	22888	9097300	4.62e-27	1.33e-09	0.108752	1	IPI00108098;IPI00758376	C33 antigen;CD82 antigen;IA4;Inducible membrane protein R2;Metastasis suppressor Kangai-1 homolog;CD82 antigen, isoform CRA_a;Putative uncharacterized protein	Cd82;Kai1;mCG_2256;RP23-70K10.2-001;RP23-70K10.2-005	P40237;Q3UII2;A2AIJ1	1	2	1	1	1	2	1	1	1	2	1	1
19	28.23	NaN	NaN	36.946	10.142	3.64	NaN	0.388189	Neurite outgrowth inhibitor;Reticulon-4;Reticulon 4;Reticulon 4, isoform CRA_a;RTN4	Kiaa0886;Nogo;Rtn4;mCG_13438;RP23-176O5.4-009	Q99P72-1;Q99P72;Q78NS1	nuclear envelope;cytoplasm;endoplasmic reticulum;endoplasmic reticulum membrane;plasma membrane;membrane;integral to membrane;integral to endoplasmic reticulum membrane;organelle membrane;intrinsic to membrane;intrinsic to endoplasmic reticulum membrane;intrinsic to organelle membrane;integral to organelle membrane;organelle envelope;envelope;macromolecular complex;cell projection;neuron projecti…	cell morphogenesis;cell morphogenesis involved in differentiation;angiogenesis;regulation of cell growth;epithelial to mesenchymal transition;cellular component movement;nervous system development;axonal fasciculation;aging;cell recognition;neuron recognition;anatomical structure morphogenesis;cellular process;glial cell differentiation;regulation of cell communication;positive regulation of cell…	binding;protein binding;protein complex binding	9577300	442100	9135200	2499000	91072	2408000	2096400	135340	1961000	0	0	0	4981900	215690	4766200	3.34e-07	4.73e-19	1	0.000362229	IPI00120415	Neurite outgrowth inhibitor;Reticulon-4;Reticulon 4;Reticulon 4, isoform CRA_a;RTN4	Kiaa0886;Nogo;Rtn4;mCG_13438;RP23-176O5.4-009	Q99P72-1;Q99P72;Q78NS1	5	5	3	4	2	2	0	1	2	2	0	1
23	44.463	NaN	NaN	24.615	8.2825	2.97	NaN	-0.853068	Lymphocyte antigen 6 complex, locus H;Lymphocyte antigen 6H;Lymphocyte antigen 6 complex, locus H, isoform CRA_a;Putative uncharacterized protein	Ly6h;mCG_22121	Q8K356;Q9WUC3;Q544M1;Q9D1X6	plasma membrane;membrane;intrinsic to membrane;anchored to membrane;membrane part;cell part			74349000	1052100	73297000	6028600	155050	5873600	28526000	570830	27955000	0	0	0	39794000	326210	39468000	1.82e-18	5.09e-08	1	0.00583508	IPI00753569;IPI00848690;IPI00134373	Lymphocyte antigen 6 complex, locus H;Lymphocyte antigen 6H;Lymphocyte antigen 6 complex, locus H, isoform CRA_a;Putative uncharacterized protein	Ly6h;mCG_22121	Q8K356;Q9WUC3;Q544M1;Q9D1X6	2	4	0	2	2	4	0	2	2	4	0	2
26	NaN	NaN	NaN	43.479	NaN	NaN	NaN	NaN	Alanyl aminopeptidase;Aminopeptidase M;Aminopeptidase N;Membrane protein p161;Microsomal aminopeptidase;Putative uncharacterized protein	Anpep;Lap1;Lap-1	P97449;Q3TB69;Q3UP74	cell fraction;soluble fraction;ER-Golgi intermediate compartment;vesicle membrane;membrane;integral to membrane;organelle membrane;intrinsic to membrane;membrane-enclosed lumen;vesicle lumen;organelle lumen;organelle part;intracellular part;membrane part;cytoplasmic part;cell part	angiogenesis;proteolysis;cellular aromatic compound metabolic process;multicellular organismal development;metabolic process;cellular process;protein metabolic process;cell differentiation;multicellular organismal process;developmental process;macromolecule metabolic process;cellular metabolic process;primary metabolic process;anatomical structure formation involved in morphogenesis;cellular deve…	catalytic activity;aminopeptidase activity;binding;peptidase activity;metallopeptidase activity;exopeptidase activity;zinc ion binding;hydrolase activity;peptide binding;ion binding;cation binding;metal ion binding;transition metal ion binding;peptidase activity, acting on L-amino acid peptides	5085400	274460	4811000	479400	145420	333980	2513500	91635	2421900	885560	0	885560	1206900	37409	1169500	1	4.06e-26	1	1	IPI00319509	Alanyl aminopeptidase;Aminopeptidase M;Aminopeptidase N;Membrane protein p161;Microsomal aminopeptidase;Putative uncharacterized protein	Anpep;Lap1;Lap-1	P97449;Q3TB69;Q3UP74	1	4	1	2	1	4	1	2	1	4	1	2
27	NaN	37.056	NaN	36.649	NaN	NaN	NaN	NaN	Erythrocyte protein band 4.1-like 1;Putative uncharacterized protein	Epb4.1l1;RP23-55C8.1-003	A2AUK4;Q8C8P2	cytoplasm;cytoskeleton;extrinsic to membrane;organelle;non-membrane-bounded organelle;intracellular organelle;intracellular non-membrane-bounded organelle;intracellular part;membrane part;cell part	organelle organization;cytoskeleton organization;cellular process;cellular component organization;actin filament-based process;actin cytoskeleton organization;cortical cytoskeleton organization;cortical actin cytoskeleton organization;cellular component organization or biogenesis;cellular component organization or biogenesis at cellular level;cellular component organization at cellular level	binding;protein binding;cytoskeletal protein binding	16270000	433580	15836000	0	0	0	8254600	130500	8124100	5926000	250880	5675100	2089300	52206	2037100	1	7.52e-16	2.24e-05	1	IPI00405986	Erythrocyte protein band 4.1-like 1;Putative uncharacterized protein	Epb4.1l1;RP23-55C8.1-003	A2AUK4;Q8C8P2	12	16	16	15	0	2	3	1	0	2	3	1
28	NaN	NaN	NaN	26.938	NaN	NaN	NaN	NaN	Myosin, heavy polypeptide 10, non-muscle	Myh10;RP23-396M19.2-002	Q5SV64	stress fiber;cytoplasm;spindle;plasma membrane;cell cortex;membrane;myosin complex;axon;growth cone;site of polarized growth;neuromuscular junction;actin filament bundle;macromolecular complex;actomyosin;cell projection;neuron projection;neuronal cell body;dendritic spine;organelle;non-membrane-bounded organelle;intracellular organelle;intracellular non-membrane-bounded organelle;protein complex;…	cytokinesis after mitosis;cytokinesis;in utero embryonic development;neuron migration;plasma membrane repair;system process;transport;exocytosis;cellular component movement;substrate-dependent cell migration, cell extension;chemotaxis;organelle organization;plasma membrane organization;cytoskeleton organization;nuclear migration;axonogenesis;axon guidance;brain development;heart development;adult…	nucleotide binding;motor activity;actin binding;catalytic activity;binding;protein binding;ATP binding;cytoskeletal protein binding;pyrophosphatase activity;hydrolase activity;hydrolase activity, acting on acid anhydrides;hydrolase activity, acting on acid anhydrides, in phosphorus-containing anhydrides;purine nucleotide binding;nucleoside-triphosphatase activity;adenyl nucleotide binding;ribonuc…	3233300	264010	2969300	0	0	0	3233300	264010	2969300	0	0	0	0	0	0	1	1.69e-10	1	1	IPI00338604;IPI00626176	Myosin, heavy polypeptide 10, non-muscle	Myh10;RP23-396M19.2-002	Q5SV64	75	77	72	69	0	2	0	0	0	2	0	0
30	6.6351	NaN	NaN	71.26	7.3645	9.68	NaN	3.4249							16431000	983880	15447000	3338200	407400	2930800	2351700	91819	2259900	1527000	0	1527000	9213900	484670	8729200	0.313844	2.54e-69	1	0.0183275	IPI00469509				2	2	1	3	2	2	1	3	2	2	1	3
38	13.598	NaN	NaN	15.91	4.6145	3.45	NaN	0.226539	Adapter-related protein complex 1 sigma-1B subunit;Adaptor protein complex AP-1 sigma-1B subunit;AP-1 complex subunit sigma-2;Clathrin assembly protein complex 1 sigma-1B small chain;Golgi adaptor HA1/AP1 adaptin sigma-1B subunit;Sigma 1B subunit of AP-1 clathrin;Sigma1B-adaptin;Sigma-adaptin 1B;Putative uncharacterized protein;Adaptor-related protein complex 1, sigma 2 subunit;Adaptor-related pr…	Ap1s2;mCG_12479;RP23-391L6.1-002	Q9DB50;Q8BLQ6;Q3TIV9	Golgi apparatus;coated pit;vesicle membrane;membrane;membrane coat;cytoplasmic vesicle membrane;organelle membrane;cytoplasmic vesicle;vesicle;macromolecular complex;organelle;membrane-bounded organelle;intracellular organelle;intracellular membrane-bounded organelle;protein complex;organelle part;intracellular part;membrane part;cytoplasmic vesicle part;cytoplasmic part;intracellular organelle p…	transport;intracellular protein transport;endocytosis;cellular process;membrane invagination;protein transport;cellular component organization;cellular membrane organization;vesicle-mediated transport;establishment of protein localization;intracellular transport;establishment of localization;establishment of localization in cell;membrane organization;cellular component organization or biogenesis	transporter activity;protein transporter activity;substrate-specific transporter activity	11410000	1493500	9916300	2410100	557310	1852800	1746000	61116	1684800	1459100	155290	1303800	5794600	719810	5074800	0.0199216	0.000321539	1	0.244568	IPI00321374;IPI00831375;IPI00405427	Adapter-related protein complex 1 sigma-1B subunit;Adaptor protein complex AP-1 sigma-1B subunit;AP-1 complex subunit sigma-2;Clathrin assembly protein complex 1 sigma-1B small chain;Golgi adaptor HA1/AP1 adaptin sigma-1B subunit;Sigma 1B subunit of AP-1 clathrin;Sigma1B-adaptin;Sigma-adaptin 1B;Putative uncharacterized protein;Adaptor-related protein complex 1, sigma 2 subunit;Adaptor-related pr…	Ap1s2;mCG_12479;RP23-391L6.1-002	Q9DB50;Q8BLQ6;Q3TIV9	2	2	1	3	2	2	1	3	2	2	1	3
41	16.488	NaN	NaN	23.274	7.9681	2.92	NaN	0.497303	GABA(A) receptor subunit gamma-2;Gamma-aminobutyric acid receptor subunit gamma-2;Gamma-aminobutyric acid (GABA-A) receptor, subunit gamma 2;Putative uncharacterized protein	Gabrg2;RP23-227J8.1-002;RP23-227J8.1-001	P22723-1;P22723;Q8C7N0;Q8C8H5;P22723-2;B1AT55;Q3UVW2	cytoplasm;plasma membrane;membrane;integral to membrane;cell junction;intrinsic to membrane;macromolecular complex;ion channel complex;chloride channel complex;protein complex;intracellular part;membrane part;synapse part;plasma membrane part;cell part;synapse;postsynaptic membrane	transport;ion transport;anion transport;chloride transport;cell communication;signal transduction;cell surface receptor linked signaling pathway;G-protein coupled receptor protein signaling pathway;gamma-aminobutyric acid signaling pathway;cell-cell signaling;synaptic transmission;behavior;post-embryonic development;cellular process;inorganic anion transport;signaling;adult behavior;multicellular…	signal transducer activity;receptor activity;transmembrane receptor activity;GABA-A receptor activity;transporter activity;ion channel activity;extracellular ligand-gated ion channel activity;anion channel activity;chloride channel activity;binding;protein binding;anion transmembrane transporter activity;ion transmembrane transporter activity;channel activity;ligand-gated ion channel activity;GAB…	9873300	1629900	8243400	1559800	130700	1429100	3459700	356730	3102900	1219200	130980	1088200	3634600	1011500	2623100	0.00402803	4.76e-08	1	0.0328706	IPI00131369;IPI00228358;IPI00874658	GABA(A) receptor subunit gamma-2;Gamma-aminobutyric acid receptor subunit gamma-2;Gamma-aminobutyric acid (GABA-A) receptor, subunit gamma 2;Putative uncharacterized protein	Gabrg2;RP23-227J8.1-002;RP23-227J8.1-001	P22723-1;P22723;Q8C7N0;Q8C8H5;P22723-2;B1AT55;Q3UVW2	1	2	2	3	1	2	2	3	1	2	2	3
40	22.581	28.505	0.79	25.004	8.224	3.04	-1.7933	0.14705	cAMP-dependent Rap1 guanine-nucleotide exchange factor;cAMP-regulated guanine nucleotide exchange factor II;Exchange factor directly activated by cAMP 2;Exchange protein directly activated by cAMP 2;Rap guanine nucleotide exchange factor 4;Rap guanine nucleotide exchange factor (GEF) 4;Rapgef4 protein;MKIAA4040 protein;cAMP-regulated guanine nucleotide exchange factor IIB;Rap guanine nucleotide e…	Cgef2;Epac2;Rapgef4;RP23-386I18.1-001;mKIAA4040;RP23-386I18.1-003;cAMP-GEFII;mCG_128278;RP23-386I18.1-005	Q9EQZ6-1;Q9EQZ6;A2ASW4;Q571A8;Q9EQZ6-3;A2ASW3;Q9EQZ6-2;A2ASW8	intracellular;cytoplasm;cytosol;cAMP-dependent protein kinase complex;membrane;macromolecular complex;protein complex;intracellular part;cytoplasmic part;cell part	regulation of protein phosphorylation;peptide secretion;transport;exocytosis;signal transduction;small GTPase mediated signal transduction;hormone transport;regulation of signal transduction;cellular process;regulation of hormone levels;peptide transport;vesicle-mediated transport;calcium ion-dependent exocytosis;regulation of exocytosis;regulation of phosphate metabolic process;regulation of met…	nucleotide binding;small GTPase regulator activity;guanyl-nucleotide exchange factor activity;Ras guanyl-nucleotide exchange factor activity;binding;protein binding;cAMP-dependent protein kinase regulator activity;AMP binding;Ras GTPase binding;purine nucleotide binding;kinase regulator activity;protein kinase regulator activity;enzyme binding;enzyme regulator activity;cyclic nucleotide binding;c…	56020000	6580300	49440000	16941000	3171100	13770000	11857000	602930	11254000	12646000	1845400	10800000	14576000	960860	13616000	0.000700036	6.96e-08	0.000102243	0.00437666	IPI00623205;IPI00323505;IPI00270362;IPI00467252;IPI00876546;IPI00262882;IPI00331567	cAMP-dependent Rap1 guanine-nucleotide exchange factor;cAMP-regulated guanine nucleotide exchange factor II;Exchange factor directly activated by cAMP 2;Exchange protein directly activated by cAMP 2;Rap guanine nucleotide exchange factor 4;Rap guanine nucleotide exchange factor (GEF) 4;Rapgef4 protein;MKIAA4040 protein;cAMP-regulated guanine nucleotide exchange factor IIB;Rap guanine nucleotide e…	Cgef2;Epac2;Rapgef4;RP23-386I18.1-001;mKIAA4040;RP23-386I18.1-003;cAMP-GEFII;mCG_128278;RP23-386I18.1-005	Q9EQZ6-1;Q9EQZ6;A2ASW4;Q571A8;Q9EQZ6-3;A2ASW3;Q9EQZ6-2;A2ASW8	7	6	7	6	7	6	7	6	7	6	7	6
24	27.132	23.076	1.18	16.583	6.1622	2.69	-1.90488	-0.71029	nPKC-epsilon;Protein kinase C epsilon type;Protein kinase C, epsilon	Pkce;Pkcea;Prkce;mCG_20408;RP23-458O22.1-001	P16054;B1B1C8	Golgi membrane;nucleus;cytoplasm;mitochondrion;endoplasmic reticulum;cytosol;plasma membrane;membrane;organelle membrane;organelle;membrane-bounded organelle;intracellular organelle;intracellular membrane-bounded organelle;organelle part;intracellular part;Golgi apparatus part;cytoplasmic part;intracellular organelle part;cell part	response to hypoxia;cell activation;regulation of protein phosphorylation;response to molecule of bacterial origin;immune effector process;cell activation involved in immune response;myeloid leukocyte activation;myeloid cell activation involved in immune response;macrophage activation involved in immune response;leukocyte activation involved in immune response;immune system process;regulation of …	nucleotide binding;catalytic activity;protein kinase activity;protein serine-threonine kinase activity;protein kinase C activity;calcium-independent protein kinase C activity;binding;protein binding;ATP binding;enzyme activator activity;kinase activity;transferase activity;transferase activity, transferring phosphorus-containing groups;phosphotransferase activity, alcohol group as acceptor;purine…	117060000	15030000	102030000	30752000	4627400	26124000	24522000	2231900	22291000	23482000	4128500	19353000	38304000	4042000	34262000	5.22e-07	0.000348413	0.00186989	0.0560974	IPI00130419;IPI00761904	nPKC-epsilon;Protein kinase C epsilon type;Protein kinase C, epsilon	Pkce;Pkcea;Prkce;mCG_20408;RP23-458O22.1-001	P16054;B1B1C8	11	6	10	14	10	6	9	13	10	6	9	13
35	14.495	28.122	0.52	38.006	7.0849	5.36	-1.98888	1.39067	L1 cell adhesion molecule;Neural cell adhesion molecule L1	L1cam;RP23-373N8.1-001;RP23-373N8.1-008;L1;Caml1;RP23-373N8.1-010	Q6PGJ3;A2AFG8;Q9QYQ7;P11627;A2AFG7	cell fraction;membrane fraction;insoluble fraction;external side of plasma membrane;cell surface;membrane;axon part;presynaptic membrane;terminal button;membrane part;synapse part;plasma membrane part;cell projection part;cell part;plasma membrane;integral to membrane;intrinsic to membrane	chemotaxis;cell adhesion;homophilic cell adhesion;heterophilic cell-cell adhesion;leukocyte cell-cell adhesion;signal transduction;cell surface receptor linked signaling pathway;axon guidance;response to external stimulus;regulation of signal transduction;positive regulation of signal transduction;cellular process;regulation of cell communication;positive regulation of cell communication;cellular…	receptor binding;integrin binding;binding;protein binding;sugar binding;protein domain specific binding;PDZ domain binding;carbohydrate binding;protein complex binding;sialic acid binding;identical protein binding;protein self-association;monosaccharide binding	96288000	5754700	90533000	22184000	977060	21207000	26090000	728520	25362000	21836000	2257900	19578000	26178000	1791200	24386000	0.0357801	1.04e-17	0.000127869	0.0178557	IPI00785371;IPI00406778;IPI00115762;IPI00831568;IPI00875089;IPI00828482;IPI00471339;IPI00828531;IPI00928282	L1 cell adhesion molecule;Neural cell adhesion molecule L1	L1cam;RP23-373N8.1-001;RP23-373N8.1-008;L1;Caml1;RP23-373N8.1-010	Q6PGJ3;A2AFG8;Q9QYQ7;P11627;A2AFG7	7	8	7	9	7	8	7	9	7	8	7	9
37	21.556	25.542	0.84	21.357	5.9123	3.61	-2.11108	-0.0133805	M-Sema F-associating protein of 75 kDa;Neurochondrin;Norbin	Kiaa0607;Ncdn;Sfap75	Q9Z0E0-1;Q9Z0E0;Q9Z0E0-2	nucleus;cytoplasm;cytosol;axon;dendrite;cell projection;neuron projection;neuronal cell body;organelle;membrane-bounded organelle;intracellular organelle;intracellular membrane-bounded organelle;cell body;intracellular part;cytoplasmic part;cell part	tissue homeostasis;cellular process;regulation of cell communication;cellular component organization;regulation of signaling;cell projection organization;neuron projection development;regulation of neurological system process;homeostatic process;regulation of system process;bone resorption;regulation of synaptic plasticity;regulation of neuronal synaptic plasticity;regulation of biological proces…	binding;protein binding	305280000	18444000	286840000	81739000	5782600	75956000	100860000	4848000	96012000	64993000	5043800	59949000	57690000	2769100	54921000	0.00583443	0.000307432	0.00090052	0.0702193	IPI00331299;IPI00889265	M-Sema F-associating protein of 75 kDa;Neurochondrin;Norbin	Kiaa0607;Ncdn;Sfap75	Q9Z0E0-1;Q9Z0E0;Q9Z0E0-2	9	8	9	9	9	8	9	9	9	8	9	9
33	14.813	26.017	0.57	40.111	5.9006	6.8	-2.14052	1.43713	Cytoplasmic dynein 1 intermediate chain 1;Cytoplasmic dynein intermediate chain 1;Dynein intermediate chain 1, cytosolic;Dync1i1 protein;Dynein cytoplasmic 1 intermediate chain 1, isoform CRA_b;Putative uncharacterized protein	Dnci1;Dncic1;Dync1i1;mCG_140787	O88485-1;O88485;O88485-2;Q80W09;Q3TYJ3	chromosome, centromeric region;kinetochore;condensed chromosome kinetochore;spindle pole;chromosome;cytoplasm;cytoskeleton;cytoplasmic dynein complex;microtubule;microtubule associated complex;dynein complex;macromolecular complex;organelle;non-membrane-bounded organelle;intracellular organelle;intracellular non-membrane-bounded organelle;protein complex;organelle part;intracellular part;chromoso…	transport;microtubule-based process;microtubule-based movement;cellular process;microtubule-based transport;cytoskeleton-dependent intracellular transport;intracellular transport;vesicle transport along microtubule;localization;establishment of localization;organelle localization;cellular localization;vesicle localization;establishment of localization in cell;organelle transport along microtubule	motor activity;microtubule motor activity;catalytic activity;binding;protein binding;microtubule binding;cytoskeletal protein binding;tubulin binding;pyrophosphatase activity;hydrolase activity;hydrolase activity, acting on acid anhydrides;hydrolase activity, acting on acid anhydrides, in phosphorus-containing anhydrides;nucleoside-triphosphatase activity	155700000	23962000	131740000	41147000	2611100	38536000	33727000	947270	32780000	29421000	4209300	25212000	51405000	16194000	35211000	0.00807717	1.5e-13	0.000714427	0.0709462	IPI00131084;IPI00226946;IPI00857969;IPI00856794;IPI00857248;IPI00856922	Cytoplasmic dynein 1 intermediate chain 1;Cytoplasmic dynein intermediate chain 1;Dynein intermediate chain 1, cytosolic;Dync1i1 protein;Dynein cytoplasmic 1 intermediate chain 1, isoform CRA_b;Putative uncharacterized protein	Dnci1;Dncic1;Dync1i1;mCG_140787	O88485-1;O88485;O88485-2;Q80W09;Q3TYJ3	5	4	2	5	4	3	2	4	4	3	2	4
17	27.858	34.301	0.81	28.612	7.0992	4.03	-2.27252	0.0385287	68 kDa neurofilament protein;Neurofilament light polypeptide;Neurofilament triplet L protein;Nefl protein	Nefl;Nf68;Nfl	P08551;Q05DD2	intermediate filament;neurofilament;axon;macromolecular complex;axon part;cell projection;neuron projection;protein complex;organelle part;intracellular part;cytoskeletal part;intracellular organelle part;cell projection part;cell part	microtubule cytoskeleton organization;system process;protein complex assembly;response to stress;organelle organization;cytoskeleton organization;microtubule-based process;axonogenesis;response to wounding;response to toxin;anatomical structure morphogenesis;response to endogenous stimulus;response to hormone stimulus;cellular process;response to organic substance;response to organic nitrogen;pos…	structural molecule activity;binding;protein binding;enzyme binding;protein domain specific binding;phospholipase binding	1717100000	100610000	1616500000	304520000	28309000	276210000	673350000	31260000	642090000	453730000	28734000	425000000	285510000	12306000	273200000	0.000273939	7.89e-07	0.000127667	0.0117194	IPI00554928	68 kDa neurofilament protein;Neurofilament light polypeptide;Neurofilament triplet L protein;Nefl protein	Nefl;Nf68;Nfl	P08551;Q05DD2	18	21	19	18	17	20	18	17	17	20	18	17
39	11.421	36.724	0.31	19.712	6.3045	3.13	-2.54227	0.787385	BetaIV-spectrin sigma6-A;BetaIV-spectrin sigma6-B;BetaIV-spectrin sigma6-C;BetaIV-spectrin sigma1;Beta4-spectrin;Beta-spectrin 4;BIV spectrin	Spnb4	Q8VBX2;Q8VIE5;Q91ZE6;Q9EQM0	spectrin;organelle part;intracellular part;cytoskeletal part;cytoplasmic part;intracellular organelle part;cell cortex part;cell part;cytoplasm;nuclear matrix;nuclear body;PML body;nuclear part;nucleoplasm part		actin binding;structural molecule activity;structural constituent of cytoskeleton;binding;protein binding;cytoskeletal protein binding;ankyrin binding	83713000	27477000	56236000	28305000	11279000	17026000	20136000	5722900	14413000	10741000	1411000	9329600	24532000	9063900	15468000	0.0458774	1.67e-05	2.67e-05	0.0414478	IPI00856469;IPI00270149	BetaIV-spectrin sigma6-A;BetaIV-spectrin sigma6-B;BetaIV-spectrin sigma6-C;BetaIV-spectrin sigma1;Beta4-spectrin;Beta-spectrin 4;BIV spectrin	Spnb4	Q8VBX2;Q8VIE5;Q91ZE6;Q9EQM0	13	9	7	12	10	7	5	9	10	7	5	9
21	25.824	36.54	0.71	19.467	6.2024	3.14	-2.55858	-0.407682	CD81 partner 3;Glu-Trp-Ile EWI motif-containing protein 2;Immunoglobulin superfamily member 8;Keratinocyte-associated transmembrane protein 4;Prostaglandin regulatory-like protein	Ewi2;Igsf8;Kct4;Pgrl	Q8R366	membrane;integral to membrane;intrinsic to membrane;membrane part;cell part		binding;protein binding	30865000	2778800	28086000	5625900	399060	5226800	6707800	797340	5910500	9668600	979300	8689300	8862600	603150	8259500	6.4e-07	3.74e-05	2.94e-05	0.0637639	IPI00321348;IPI00831715	CD81 partner 3;Glu-Trp-Ile EWI motif-containing protein 2;Immunoglobulin superfamily member 8;Keratinocyte-associated transmembrane protein 4;Prostaglandin regulatory-like protein	Ewi2;Igsf8;Kct4;Pgrl	Q8R366	1	2	1	2	1	2	1	2	1	2	1	2
16	31.837	27.99	1.14	18.773	4.4389	4.23	-2.65664	-0.762045	Putative transmembrane protein mV/BamHI#3;Leucine-rich repeat and immunoglobulin-like domain-containing nogo receptor-interacting protein 1;Leucine-rich repeat neuronal protein 1;Leucine-rich repeat neuronal protein 6A	Lingo1;Lern1;Lrrn6a	A9DA50;Q9D1T0	integral to membrane;intrinsic to membrane;membrane part;cell part;plasma membrane;membrane	signal transduction;intracellular protein kinase cascade;cellular process;negative regulation of cell development;regulation of gliogenesis;negative regulation of gliogenesis;cellular component organization;central nervous system neuron development;signal transduction via phosphorylation event;cell projection organization;neuron projection development;developmental process;intracellular signal tr…	receptor binding;epidermal growth factor receptor binding;binding;protein binding;growth factor receptor binding	47270000	1839400	45431000	12205000	192740	12012000	16825000	538620	16287000	11981000	822240	11159000	6259000	285780	5973200	1.14e-06	4.37e-05	0.000138024	0.276895	IPI00750473;IPI00134200	Putative transmembrane protein mV/BamHI#3;Leucine-rich repeat and immunoglobulin-like domain-containing nogo receptor-interacting protein 1;Leucine-rich repeat neuronal protein 1;Leucine-rich repeat neuronal protein 6A	Lingo1;Lern1;Lrrn6a	A9DA50;Q9D1T0	2	4	3	2	2	4	3	2	2	4	3	2
25	19.68	60.065	0.33	21	8.9534	2.35	-2.74602	0.0936591	Proline-rich synapse-associated protein 2;SH3 and multiple ankyrin repeat domains protein 3;SPANK-2;Shank3b protein	Kiaa1650;Shank3;shank3	Q4ACU6;Q9JJZ3	cytoplasm;plasma membrane;postsynaptic density;membrane;cell junction;cell projection;neuron projection;neuron spine;organelle part;intracellular part;membrane part;cytoskeletal part;intracellular organelle part;synapse part;plasma membrane part;cell part;synapse;postsynaptic membrane	MAPKKK cascade;embryonic epithelial tube formation;protein complex assembly;signal transduction;intracellular protein kinase cascade;cellular process;cellular component organization;cellular component assembly;signal transduction via phosphorylation event;developmental process;tube formation;intracellular signal transduction;macromolecular complex subunit organization;anatomical structure formati…	receptor binding;binding;protein binding;protein C-terminus binding;zinc ion binding;SH3 domain binding;protein domain specific binding;glutamate receptor binding;ionotropic glutamate receptor binding;ion binding;cation binding;protein self-association;metal ion binding;transition metal ion binding	28281000	4653600	23627000	2616000	317700	2298300	15416000	3389800	12026000	6925000	588960	6336000	3324000	357120	2966800	0.000498847	4.11e-06	3.13e-12	0.0137439	IPI00351827;IPI00407453	Proline-rich synapse-associated protein 2;SH3 and multiple ankyrin repeat domains protein 3;SPANK-2;Shank3b protein	Kiaa1650;Shank3;shank3	Q4ACU6;Q9JJZ3	2	6	4	2	2	6	4	2	2	6	4	2
22	18.992	57.845	0.33	26.467	8.4887	3.12	-2.76858	0.478803	Doublecortin-like and CAM kinase-like 1;Doublecortin-like kinase 1;Serine/threonine-protein kinase DCLK1;Dclk1 protein;Putative uncharacterized protein;MKIAA0369 protein;Double cortin and calcium/calmodulin-dependent protein kinase-like 1, isoform CRA_c;Doublecortin-like protein;Double cortin and calcium/calmodulin-dependent protein kinase-like 1, isoform CRA_d;CLICK-I beta;CPG16	Dcamkl1;Dclk;Dclk1;mKIAA0369;Dcl;mCG_126612;Cpg16	Q9JLM8-1;Q9JLM8;A3KN70;Q8CCN4;Q8CHG1;Q9JLM7;Q3UGP0;Q80VB6;Q8BRN4;Q8VDT3;Q9JLM6;Q9JLM8-2		neuron migration;protein modification process;protein phosphorylation;phosphorus metabolic process;phosphate metabolic process;cellular component movement;signal transduction;multicellular organismal development;nervous system development;axonogenesis;brain development;metabolic process;response to biotic stimulus;response to virus;anatomical structure morphogenesis;cellular process;cellular comp…	nucleotide binding;catalytic activity;protein kinase activity;protein serine-threonine kinase activity;binding;ATP binding;kinase activity;transferase activity;transferase activity, transferring phosphorus-containing groups;phosphotransferase activity, alcohol group as acceptor;purine nucleotide binding;adenyl nucleotide binding;ribonucleotide binding;purine ribonucleotide binding;adenyl ribonucl…	179090000	21165000	157920000	66674000	10422000	56252000	52182000	7517900	44664000	32470000	1553400	30916000	27762000	1672000	26090000	0.000555457	1.6e-06	1.61e-14	0.00306201	IPI00468380;IPI00119762;IPI00856810;IPI00881493;IPI00761729;IPI00474418;IPI00877290	Doublecortin-like and CAM kinase-like 1;Doublecortin-like kinase 1;Serine/threonine-protein kinase DCLK1;Dclk1 protein;Putative uncharacterized protein;MKIAA0369 protein;Double cortin and calcium/calmodulin-dependent protein kinase-like 1, isoform CRA_c;Doublecortin-like protein;Double cortin and calcium/calmodulin-dependent protein kinase-like 1, isoform CRA_d;CLICK-I beta;CPG16	Dcamkl1;Dclk;Dclk1;mKIAA0369;Dcl;mCG_126612;Cpg16	Q9JLM8-1;Q9JLM8;A3KN70;Q8CCN4;Q8CHG1;Q9JLM7;Q3UGP0;Q80VB6;Q8BRN4;Q8VDT3;Q9JLM6;Q9JLM8-2	11	12	11	10	11	12	11	10	8	10	9	8
15	29.395	35.871	0.82	23.763	4.9084	4.84	-2.86949	-0.306854	N-ethylmaleimide-sensitive fusion protein;Suppressor of K(+) transport growth defect 2;Vesicle-fusing ATPase;Vesicular-fusion protein NSF	Nsf;Skd2	P46460	cytoplasm;Golgi stack;dendritic shaft;organelle part;intracellular part;Golgi apparatus part;cytoplasmic part;intracellular organelle part;cell projection part;cell part	proteolysis;transport;ion transport;cation transport;potassium ion transport;metabolic process;cellular process;protein transport;monovalent inorganic cation transport;vesicle-mediated transport;regulation of exocytosis;protein metabolic process;metal ion transport;regulation of localization;macromolecule metabolic process;primary metabolic process;establishment of protein localization;regulation…	SNARE binding;nucleotide binding;catalytic activity;endopeptidase activity;ATP-dependent peptidase activity;serine-type endopeptidase activity;small GTPase regulator activity;binding;protein binding;ATP binding;protein C-terminus binding;peptidase activity;serine-type peptidase activity;pyrophosphatase activity;hydrolase activity;hydrolase activity, acting on acid anhydrides;hydrolase activity, a…	4480700000	318550000	4162100000	1430300000	77726000	1352500000	1306000000	76631000	1229300000	859230000	123090000	736140000	885230000	41101000	844130000	0.000116277	5.13e-05	5.95e-05	0.141687	IPI00656325;IPI00876255	N-ethylmaleimide-sensitive fusion protein;Suppressor of K(+) transport growth defect 2;Vesicle-fusing ATPase;Vesicular-fusion protein NSF	Nsf;Skd2	P46460	36	36	35	33	36	36	35	33	23	24	23	21
18	29.012	41.665	0.7	20.655	5.4268	3.81	-2.94066	-0.490159	Synapsin I;Synapsin-1	Syn1;Syn-1;RP23-132C19.2-001	O88935-1;O88935;A2AE14	synaptonemal complex;Golgi apparatus;synaptic vesicle;vesicle membrane;membrane;cytoplasmic membrane-bounded vesicle;cell junction;coated vesicle;clathrin-coated vesicle;cytoplasmic vesicle membrane;coated vesicle membrane;clathrin coated vesicle membrane;synaptic vesicle membrane;organelle membrane;cytoplasmic vesicle;vesicle;membrane-bounded vesicle;organelle;membrane-bounded organelle;intracel…	regulation of neurotransmitter levels;transport;neurotransmitter transport;neurotransmitter secretion;metabolic process;cellular process;signal release;secretion by cell;secretion;establishment of localization;establishment of localization in cell;biological regulation;regulation of biological quality	nucleotide binding;actin binding;catalytic activity;binding;protein binding;ATP binding;cytoskeletal protein binding;ligase activity;purine nucleotide binding;adenyl nucleotide binding;ribonucleotide binding;purine ribonucleotide binding;adenyl ribonucleotide binding;purine ribonucleoside triphosphate binding;protein dimerization activity	121830000	3270100	118560000	30530000	646550	29883000	32508000	833030	31675000	24631000	778070	23853000	34162000	1012500	33150000	7.47e-08	0.000219926	8.22e-09	0.105957	IPI00136372	Synapsin I;Synapsin-1	Syn1;Syn-1;RP23-132C19.2-001	O88935-1;O88935;A2AE14	16	16	16	17	2	2	2	3	2	2	2	3
20	51.427	53.71	0.96	22.653	6.9037	3.28	-2.95975	-1.18282	Protein kinase C gamma type;Prkcc protein;Protein kinase C, gamma;Putative uncharacterized protein;Protein kinase	Pkcc;Pkcg;Prkcc;Prkcg;mCG_18472	P63318;Q2NKI4;Q3UN66;Q64493	cell fraction;membrane fraction;insoluble fraction;nucleus;cytoplasm;cytosol;plasma membrane;membrane;synaptosome;dendrite;cell projection;neuron projection;organelle;membrane-bounded organelle;intracellular organelle;intracellular membrane-bounded organelle;intracellular part;cytoplasmic part;cell part	system process;regulation of DNA repair;protein modification process;protein phosphorylation;phosphorus metabolic process;phosphate metabolic process;signal transduction;behavior;learning or memory;chemosensory behavior;metabolic process;negative regulation of metabolic process;positive regulation of metabolic process;regulation of catabolic process;negative regulation of catabolic process;cellul…	nucleotide binding;catalytic activity;protein kinase activity;protein serine-threonine kinase activity;protein kinase C activity;binding;ATP binding;zinc ion binding;kinase activity;transferase activity;transferase activity, transferring phosphorus-containing groups;phosphotransferase activity, alcohol group as acceptor;purine nucleotide binding;adenyl nucleotide binding;ribonucleotide binding;pu…	341450000	17688000	323760000	89192000	3177700	86014000	69462000	4103700	65359000	82449000	4103600	78346000	100350000	6303300	94046000	4.01e-12	4.62e-05	1.03e-09	0.0152368	IPI00122069	Protein kinase C gamma type;Prkcc protein;Protein kinase C, gamma;Putative uncharacterized protein;Protein kinase	Pkcc;Pkcg;Prkcc;Prkcg;mCG_18472	P63318;Q2NKI4;Q3UN66;Q64493	13	14	15	15	12	13	15	14	12	13	15	14
32	19.184	78.824	0.24	76.426	9.8373	7.77	-3.0023	1.99416	Differentiation-associated BNPI;Differentiation-associated Na(+)-dependent inorganic phosphate cotransporter;Solute carrier family 17 member 6;Vesicular glutamate transporter 2	Dnpi;Slc17a6;Vglut2	Q8BLE7	cell fraction;membrane fraction;insoluble fraction;endosome;early endosome;synaptic vesicle;vesicle membrane;membrane;integral to membrane;cytoplasmic membrane-bounded vesicle;synaptosome;cell junction;coated vesicle;clathrin-coated vesicle;cytoplasmic vesicle membrane;coated vesicle membrane;clathrin coated vesicle membrane;synaptic vesicle membrane;organelle membrane;intrinsic to membrane;cytop…	neurotransmitter uptake;regulation of neurotransmitter levels;transport;ion transport;cation transport;sodium ion transport;anion transport;neurotransmitter transport;amino acid transport;cellular process;monovalent inorganic cation transport;organic anion transport;acidic amino acid transport;L-glutamate transport;amine transport;organic acid transport;metal ion transport;carboxylic acid transpo…	transporter activity;amine transmembrane transporter activity;L-glutamate transmembrane transporter activity;organic acid transmembrane transporter activity;amino acid transmembrane transporter activity;acidic amino acid transmembrane transporter activity;L-amino acid transmembrane transporter activity;secondary active transmembrane transporter activity;symporter activity;active transmembrane tra…	44712000	3637900	41074000	13431000	1594900	11837000	14907000	682810	14224000	5263700	179490	5084300	11110000	1180700	9928900	0.00440554	9.59e-69	3.61e-20	0.00059532	IPI00120342	Differentiation-associated BNPI;Differentiation-associated Na(+)-dependent inorganic phosphate cotransporter;Solute carrier family 17 member 6;Vesicular glutamate transporter 2	Dnpi;Slc17a6;Vglut2	Q8BLE7	3	2	2	3	3	2	2	3	3	2	2	3
14	28.329	40.4	0.7	36.938	5.0254	7.35	-3.00704	0.382826	Heat shock 70 kDa protein 12A	Hspa12a;Kiaa0417	Q8K0U4			nucleotide binding;binding;ATP binding;purine nucleotide binding;adenyl nucleotide binding;ribonucleotide binding;purine ribonucleotide binding;adenyl ribonucleotide binding;purine ribonucleoside triphosphate binding	829170000	28417000	800750000	223350000	6996200	216350000	284500000	10655000	273840000	153530000	7081300	146440000	167800000	3684600	164120000	0.000211657	1.02e-10	5.48e-06	0.127093	IPI00279443;IPI00652109	Heat shock 70 kDa protein 12A	Hspa12a;Kiaa0417	Q8K0U4	15	16	16	19	15	16	16	19	15	16	16	19
36	NaN	40.539	NaN	19.397	4.5856	4.23	-3.14413	NaN	Apba1 protein;Putative uncharacterized protein;Amyloid beta (A4) protein binding, family A, member 1, isoform CRA_a;Amyloid beta (A4) protein binding, family A, member 1, isoform CRA_b	Apba1;mCG_145747	B2RUJ5;Q3UH26;Q3UH49;Q8BMF2	plasma membrane;membrane;cell part	in utero embryonic development;transport;amino acid transport;intracellular protein transport;cell communication;cell-cell signaling;synaptic transmission;behavior;locomotory behavior;embryo development;embryo development ending in birth or egg hatching;cellular process;regulation of gene expression;glutamate secretion;gamma-aminobutyric acid secretion;protein transport;gamma-aminobutyric acid tr…	binding;protein binding;phospholipid binding;phosphatidylinositol-4,5-bisphosphate binding;lipid binding;protein domain specific binding;PDZ domain binding;phosphatidylinositol binding	8631900	796490	7835400	1629600	0	1629600	2060000	65834	1994100	2633000	91968	2541000	2309300	638690	1670600	1	7.49e-06	4.59e-14	0.317311	IPI00223019	Apba1 protein;Putative uncharacterized protein;Amyloid beta (A4) protein binding, family A, member 1, isoform CRA_a;Amyloid beta (A4) protein binding, family A, member 1, isoform CRA_b	Apba1;mCG_145747	B2RUJ5;Q3UH26;Q3UH49;Q8BMF2	2	2	2	2	2	2	2	2	2	2	2	2
29	10.674	19.685	0.54	23.702	2.0007	11.85	-3.29852	1.15091	Slc24a2 protein;Putative uncharacterized protein;Solute carrier family 24 (Sodium/potassium/calcium exchanger), member 2	Slc24a2;RP23-28B24.1-001;RP23-28B24.1-005;RP23-28B24.1-006	Q14BI1;Q8BUN9;B1AXF2;Q14AY1;B1AXF3	cell fraction;membrane fraction;insoluble fraction;membrane;integral to membrane;intrinsic to membrane;membrane part;cell part	system process;transport;ion transport;cation transport;calcium ion transport;cellular ion homeostasis;cellular calcium ion homeostasis;cellular metal ion homeostasis;behavior;learning or memory;learning;memory;cellular process;regulation of cell communication;positive regulation of cell communication;negative regulation of cell communication;cellular homeostasis;regulation of signaling;positive …	transporter activity;ion channel activity;cation channel activity;calcium channel activity;cation transmembrane transporter activity;ion transmembrane transporter activity;channel activity;passive transmembrane transporter activity;substrate-specific channel activity;transmembrane transporter activity;substrate-specific transmembrane transporter activity;substrate-specific transporter activity;bi…	54419000	10324000	44095000	12533000	7314200	5219000	9522200	519150	9003000	18346000	1581200	16765000	14017000	909740	13108000	0.136286	3.51e-07	0.00863819	0.824733	IPI00775867;IPI00225530;IPI00648345;IPI00648537;IPI00406200;IPI00652257;IPI00648825	Slc24a2 protein;Putative uncharacterized protein;Solute carrier family 24 (Sodium/potassium/calcium exchanger), member 2	Slc24a2;RP23-28B24.1-001;RP23-28B24.1-005;RP23-28B24.1-006	Q14BI1;Q8BUN9;B1AXF2;Q14AY1;B1AXF3	2	2	3	3	2	2	3	3	2	2	3	3
34	13.28	32.837	0.4	18.614	2.8642	6.5	-3.51912	0.487133	Glutamate [NMDA] receptor subunit epsilon-2;N-methyl D-aspartate receptor subtype 2B;N-methyl D-aspartate receptor 2B	Grin2b	Q01097;Q8CG69	cell fraction;membrane fraction;insoluble fraction;plasma membrane;synaptic vesicle;ionotropic glutamate receptor complex;postsynaptic density;membrane;integral to membrane;cytoplasmic membrane-bounded vesicle;flotillin complex;N-methyl-D-aspartate selective glutamate receptor complex;synaptosome;Z disc;cell junction;coated vesicle;clathrin-coated vesicle;outer membrane-bounded periplasmic space;…	response to acid;regulation of action potential;behavioral fear response;in utero embryonic development;startle response;suckling behavior;response to amphetamine;behavioral defense response;system process;transport;ion transport;cation transport;calcium ion transport;cellular ion homeostasis;response to stress;defense response;cell communication;signal transduction;cell surface receptor linked s…	G-protein-coupled receptor binding;signal transducer activity;receptor activity;transmembrane receptor activity;ionotropic glutamate receptor activity;N-methyl-D-aspartate selective glutamate receptor activity;receptor binding;transporter activity;ion channel activity;extracellular ligand-gated ion channel activity;excitatory extracellular ligand-gated ion channel activity;extracellular-glutamate…	84050000	6872000	77178000	18530000	2203500	16327000	28073000	754640	27319000	19150000	1182100	17968000	18296000	2731800	15564000	0.0567073	5.13e-05	6.68e-06	0.557787	IPI00321320;IPI00954327;IPI00131279;IPI00321321;IPI00323194	Glutamate [NMDA] receptor subunit epsilon-2;N-methyl D-aspartate receptor subtype 2B;N-methyl D-aspartate receptor 2B	Grin2b	Q01097;Q8CG69	13	12	13	14	13	12	13	14	12	11	12	13
31	NaN	131.92	NaN	18.598	2.0151	9.23	-6.03267	NaN	Regulator of G-protein signaling 6;Putative uncharacterized protein	Rgs6;RP23-143E1.1-001	Q9Z2H2;Q8BRK0;Q3UTM5;B1B1E4	cytoplasm;heterotrimeric G-protein complex;membrane;extrinsic to plasma membrane;extrinsic to membrane;extrinsic to internal side of plasma membrane;macromolecular complex;protein complex;intracellular part;membrane part;plasma membrane part;cell part	regulation of nucleotide metabolic process;signal transduction;cell surface receptor linked signaling pathway;G-protein coupled receptor protein signaling pathway;regulation of catabolic process;regulation of signal transduction;negative regulation of signal transduction;cellular process;regulation of cell communication;negative regulation of cell communication;regulation of nucleobase, nucleosid…	signal transducer activity;GTPase activator activity;enzyme activator activity;enzyme regulator activity;GTPase regulator activity;molecular transducer activity;nucleoside-triphosphatase regulator activity	23889000	1290800	22599000	3170600	55410	3115200	6638300	289480	6348800	5157300	33755	5123500	8923300	912170	8011100	1	8.72e-05	3.25e-54	0.973024	IPI00265467;IPI00653348;IPI00928394	Regulator of G-protein signaling 6;Putative uncharacterized protein	Rgs6;RP23-143E1.1-001	Q9Z2H2;Q8BRK0;Q3UTM5;B1B1E4	1	2	3	3	1	2	3	3	1	2	3	3
3	NaN	NaN	NaN	NaN	19.087	NaN	NaN	NaN	59 kDa dystrophin-associated protein A1 acidic component 1;Alpha-1-syntrophin;Syntrophin-1;Syntrophin acidic 1;Putative uncharacterized protein	Snt1;Snta1;RP23-192L3.1-002;RP23-192L3.1-001	Q61234;A2AKD8;Q3UVD6;A2AKD7	cytoplasm;cytoskeleton;plasma membrane;membrane;cell junction;sarcolemma;organelle;non-membrane-bounded organelle;intracellular organelle;intracellular non-membrane-bounded organelle;intracellular part;membrane part;synapse part;plasma membrane part;cell part;postsynaptic membrane	neuromuscular junction development;cellular process;cellular component organization;extracellular structure organization;synapse organization;cellular component organization or biogenesis;cellular component organization or biogenesis at cellular level;cellular component organization at cellular level	actin binding;binding;protein binding;calmodulin binding;cytoskeletal protein binding;protein domain specific binding;PDZ domain binding	5101400	489220	4612200	0	0	0	2840200	232810	2607400	965940	135620	830310	1295300	120790	1174500	1	1	1	4.62e-09	IPI00267848;IPI00751974	59 kDa dystrophin-associated protein A1 acidic component 1;Alpha-1-syntrophin;Syntrophin-1;Syntrophin acidic 1;Putative uncharacterized protein	Snt1;Snta1;RP23-192L3.1-002;RP23-192L3.1-001	Q61234;A2AKD8;Q3UVD6;A2AKD7	0	2	1	2	0	2	1	2	0	2	1	2
4	NaN	NaN	NaN	NaN	19.741	NaN	NaN	NaN	Semaphorin-7A;Semaphorin-K1;Semaphorin-L	Cd108;Sema7a;Semal;Semk1	Q9QUR8	plasma membrane;external side of plasma membrane;membrane;intrinsic to membrane;anchored to membrane;membrane part;plasma membrane part;cell part	regulation of cell growth;regulation of cytokine production;positive regulation of cytokine production;regulation of immune system process;positive regulation of immune system process;regulation of immune effector process;positive regulation of immune effector process;regulation of production of molecular mediator of immune response;positive regulation of production of molecular mediator of immun…	signal transducer activity;receptor activity;receptor binding;integrin binding;binding;protein binding;protein complex binding;molecular transducer activity	8182000	997430	7184600	1625200	126740	1498500	0	0	0	3170400	811060	2359300	3386400	59635	3326800	1	1	1	1.21e-09	IPI00315280	Semaphorin-7A;Semaphorin-K1;Semaphorin-L	Cd108;Sema7a;Semal;Semk1	Q9QUR8	1	0	1	2	1	0	1	2	1	0	1	2
5	NaN	NaN	NaN	NaN	13.898	NaN	NaN	NaN	Novel protein;Putative uncharacterized protein	D430041D05Rik;RP24-297H17.3;RP24-297H17.3-002	A2BI30;Q8BXF0				7495500	583290	6912200	1368100	26904	1341200	876210	149690	726520	1801400	61166	1740200	3449800	345530	3104300	1	1	1	3.77e-05	IPI00751337;IPI00874461	Novel protein;Putative uncharacterized protein	D430041D05Rik;RP24-297H17.3;RP24-297H17.3-002	A2BI30;Q8BXF0	1	1	2	2	1	1	2	2	1	1	2	2
8	19.048	NaN	NaN	15.023	15.144	0.99	NaN	-0.342467	CDC25Mm;Guanine nucleotide-releasing protein;Ras-specific guanine nucleotide-releasing factor 1;Ras-specific nucleotide exchange factor CDC25;RAS protein-specific guanine nucleotide-releasing factor 1;RAS protein-specific guanine nucleotide-releasing factor 1, isoform CRA_a;Putative uncharacterized protein;Guanine nucleotide releasing factor 1	Cdc25;Grf1;Rasgrf1;mCG_122247	P27671;B2RS27;Q3UY04;Q9QYS5	intracellular;cytosol;growth cone;site of polarized growth;intracellular part;cytoplasmic part;cell projection part;cell part	regulation of nucleotide metabolic process;signal transduction;small GTPase mediated signal transduction;cell proliferation;regulation of catabolic process;regulation of signal transduction;cellular process;regulation of cell communication;cellular component organization;regulation of nucleobase, nucleoside, nucleotide and nucleic acid metabolic process;regulation of metabolic process;regulation …	small GTPase regulator activity;guanyl-nucleotide exchange factor activity;Ras guanyl-nucleotide exchange factor activity;Rho guanyl-nucleotide exchange factor activity;receptor binding;binding;protein binding;enzyme regulator activity;GTPase regulator activity;glutamate receptor binding;nucleoside-triphosphatase regulator activity	27837000	4385800	23451000	13777000	3472500	10305000	5747600	650830	5096700	3645600	65745	3579800	4666600	196760	4469800	0.00471533	0.0019083	1	9.45e-09	IPI00118835	CDC25Mm;Guanine nucleotide-releasing protein;Ras-specific guanine nucleotide-releasing factor 1;Ras-specific nucleotide exchange factor CDC25;RAS protein-specific guanine nucleotide-releasing factor 1;RAS protein-specific guanine nucleotide-releasing factor 1, isoform CRA_a;Putative uncharacterized protein;Guanine nucleotide releasing factor 1	Cdc25;Grf1;Rasgrf1;mCG_122247	P27671;B2RS27;Q3UY04;Q9QYS5	6	3	2	2	6	3	2	2	6	3	2	2
10	NaN	NaN	NaN	7.0227	11.235	0.63	NaN	NaN	Transcription elongation factor A protein-like 5;Transcription elongation factor S-II protein-like 5;Transcription elongation factor A (SII)-like 5	Tceal5;RP23-132M9.2-001	Q8CCT4;Q14C38	nucleus;organelle;membrane-bounded organelle;intracellular organelle;intracellular membrane-bounded organelle;intracellular part;cell part	nucleobase, nucleoside, nucleotide and nucleic acid metabolic process;transcription, DNA-dependent;regulation of transcription, DNA-dependent;nitrogen compound metabolic process;metabolic process;biosynthetic process;macromolecule biosynthetic process;regulation of biosynthetic process;cellular process;regulation of gene expression;regulation of macromolecule biosynthetic process;RNA metabolic pr…	nucleic acid binding;RNA binding;translation elongation factor activity;binding;translation factor activity, nucleic acid binding	44754000	2310800	42444000	8165200	618220	7546900	20504000	1407000	19097000	1691900	0	1691900	14394000	285540	14108000	1	0.177556	1	3.77e-05	IPI00228674;IPI00831171;IPI00831251	Transcription elongation factor A protein-like 5;Transcription elongation factor S-II protein-like 5;Transcription elongation factor A (SII)-like 5	Tceal5;RP23-132M9.2-001	Q8CCT4;Q14C38	2	3	1	3	2	3	1	3	2	2	1	2
11	NaN	NaN	NaN	5.4466	11.577	0.47	NaN	NaN	IQ motif and SEC7 domain-containing protein 3;Putative uncharacterized protein	Iqsec3;Kiaa1110	Q3TES0;Q3UHJ6	intracellular;cytoplasm;intracellular part;cell part	regulation of signal transduction;regulation of signaling;regulation of ARF protein signal transduction;regulation of Ras protein signal transduction;regulation of response to stimulus;regulation of biological process;regulation of cellular process;regulation of small GTPase mediated signal transduction;biological regulation	small GTPase regulator activity;guanyl-nucleotide exchange factor activity;ARF guanyl-nucleotide exchange factor activity;enzyme regulator activity;GTPase regulator activity;nucleoside-triphosphatase regulator activity	10619000	640030	9979000	1212100	166560	1045600	2810500	335800	2474700	1762000	35616	1726400	4834400	102050	4732400	1	0.341834	1	2.79e-05	IPI00330167;IPI00606415	IQ motif and SEC7 domain-containing protein 3;Putative uncharacterized protein	Iqsec3;Kiaa1110	Q3TES0;Q3UHJ6	1	2	1	2	1	2	1	2	1	2	1	2
42	31.734	NaN	NaN	NaN	NaN	NaN	NaN	NaN	Serine protease inhibitor A3M	Serpina3m	Q03734	extracellular region	response to endogenous stimulus;response to hormone stimulus;response to organic substance;negative regulation of peptidase activity;regulation of metabolic process;response to cytokine stimulus;response to chemical stimulus;negative regulation of catalytic activity;response to peptide hormone stimulus;negative regulation of molecular function;regulation of biological process;regulation of cataly…	enzyme inhibitor activity;endopeptidase inhibitor activity;serine-type endopeptidase inhibitor activity;enzyme regulator activity;peptidase inhibitor activity;peptidase regulator activity;endopeptidase regulator activity	12051000	84983	11966000	1824500	20136	1804400	9080000	64847	9015200	1146500	0	1146500	0	0	0	8.04e-09	1	1	1	IPI00135635	Serine protease inhibitor A3M	Serpina3m	Q03734	1	1	1	1	1	1	1	1	1	1	1	1
43	28.488	NaN	NaN	NaN	7.4767	NaN	NaN	NaN	Actin-binding LIM protein 2;Actin-binding LIM protein family member 2;Putative uncharacterized protein	Ablim2	Q19VH2;Q8BL65-3;Q8BL65;Q8BL65-4;Q8BL65-1;Q3U409;Q8BL65-2;Q8BL65-5	myofibril;organelle;non-membrane-bounded organelle;intracellular organelle;intracellular non-membrane-bounded organelle;contractile fiber;intracellular part;cytoplasmic part;cell part;cytoplasm	regulation of transcription, DNA-dependent;regulation of transcription from RNA polymerase II promoter;organelle organization;cytoskeleton organization;regulation of biosynthetic process;positive regulation of biosynthetic process;positive regulation of metabolic process;cellular process;regulation of gene expression;regulation of macromolecule biosynthetic process;positive regulation of macromol…	actin binding;binding;protein binding;cytoskeletal protein binding;zinc ion binding;ion binding;cation binding;metal ion binding;transition metal ion binding	29388000	1204000	28184000	4626500	62892	4563600	9216900	763580	8453300	4470500	55683	4414800	11074000	321860	10752000	3.38e-08	1	1	0.0160533	IPI00762199;IPI00468743;IPI00312739;IPI00226694;IPI00856691;IPI00463583;IPI00480577;IPI00857493;IPI00857645;IPI00857088;IPI00857175;IPI00473601;IPI00857237	Actin-binding LIM protein 2;Actin-binding LIM protein family member 2;Putative uncharacterized protein	Ablim2	Q19VH2;Q8BL65-3;Q8BL65;Q8BL65-4;Q8BL65-1;Q3U409;Q8BL65-2;Q8BL65-5	2	2	1	4	2	2	1	4	2	2	1	4
44	21.486	10.588	2.03	12.629	NaN	NaN	NaN	-0.766657	Calcium-activated neutral proteinase 1;Calpain mu-type;Calpain-1 catalytic subunit;Calpain-1 large subunit;Micromolar-calpain;Putative uncharacterized protein;Capn1 protein	Canp1;Capa1;Capn1	O35350;Q3TB79;Q3TI07;Q3UDG8;Q3UF24;Q80Y25;Q8C2J1	intracellular;cytoplasm;plasma membrane;membrane;intracellular part;cell part;cell fraction;insoluble fraction	proteolysis;metabolic process;protein metabolic process;macromolecule metabolic process;primary metabolic process	catalytic activity;endopeptidase activity;cysteine-type endopeptidase activity;calcium-dependent cysteine-type endopeptidase activity;binding;calcium ion binding;peptidase activity;cysteine-type peptidase activity;hydrolase activity;ion binding;cation binding;metal ion binding;peptidase activity, acting on L-amino acid peptides;protein binding;cytoskeletal protein binding	9079100	1063700	8015500	2115500	347720	1767800	2276900	308340	1968500	2644600	369500	2275100	2042100	38102	2004000	0.00013135	0.00565125	0.0721105	1	IPI00626909	Calcium-activated neutral proteinase 1;Calpain mu-type;Calpain-1 catalytic subunit;Calpain-1 large subunit;Micromolar-calpain;Putative uncharacterized protein;Capn1 protein	Canp1;Capa1;Capn1	O35350;Q3TB79;Q3TI07;Q3UDG8;Q3UF24;Q80Y25;Q8C2J1	2	2	2	2	2	2	2	2	2	2	2	2
45	34.617	20.798	1.66	11.671	NaN	NaN	NaN	-1.56855	Calcium-dependent activator protein for secretion 2;Calcium-dependent secretion activator 2;Ca2+-dependent activator protein for secretion 2 isoform b;Ca2+-dependent activator protein for secretion 2 isoform f;Ca2+-dependent activator protein for secretion 2 isoform c;Ca2+-dependent activator protein for secretion 2 isoform d;Ca2+-dependent activator protein for secretion 2 isoform e	Cadps2;Caps2;CAPS2b;CAPS2f;CAPS2c;CAPS2d;CAPS2e	Q8BYR5-2;Q8BYR5;A4PI81;Q8BYR5-1;Q8BYR5-3;Q8BYR5-4;Q8BYR5-5;Q8BYR5-6;A4PI80;A4PI82;A4PI83;A4PI84	synaptic vesicle;vesicle membrane;membrane;cytoplasmic membrane-bounded vesicle;cell junction;coated vesicle;clathrin-coated vesicle;cytoplasmic vesicle membrane;organelle membrane;cytoplasmic vesicle;vesicle;membrane-bounded vesicle;presynaptic membrane;organelle;membrane-bounded organelle;intracellular organelle;intracellular membrane-bounded organelle;organelle part;intracellular part;membrane…	protein complex assembly;transport;exocytosis;cellular process;protein transport;cellular component organization;synaptic vesicle priming;vesicle-mediated transport;regulation of exocytosis;cellular component assembly;regulation of localization;secretion by cell;cellular macromolecular complex subunit organization;cellular macromolecular complex assembly;cellular protein complex assembly;macromol…	binding;protein binding;lipid binding;ion binding;cation binding;metal ion binding	28371000	2462900	25908000	13033000	1314400	11718000	8266100	487360	7778800	6114200	554610	5559600	958270	106540	851730	1.1e-07	0.0195056	0.0209655	1	IPI00227236;IPI00857071;IPI00679051;IPI00404043;IPI00678914;IPI00857589;IPI00626585;IPI00856908;IPI00403521;IPI00473832	Calcium-dependent activator protein for secretion 2;Calcium-dependent secretion activator 2;Ca2+-dependent activator protein for secretion 2 isoform b;Ca2+-dependent activator protein for secretion 2 isoform f;Ca2+-dependent activator protein for secretion 2 isoform c;Ca2+-dependent activator protein for secretion 2 isoform d;Ca2+-dependent activator protein for secretion 2 isoform e	Cadps2;Caps2;CAPS2b;CAPS2f;CAPS2c;CAPS2d;CAPS2e	Q8BYR5-2;Q8BYR5;A4PI81;Q8BYR5-1;Q8BYR5-3;Q8BYR5-4;Q8BYR5-5;Q8BYR5-6;A4PI80;A4PI82;A4PI83;A4PI84	10	10	10	6	6	5	5	1	6	5	5	1
57	19.712	NaN	NaN	16.869	6.6285	2.54	NaN	-0.2247	Neuronal olfactomedin-related ER localized protein;Noelin;Olfactomedin-1;Pancortin;Olfactomedin 1;Olfactomedin 1, isoform CRA_b;Olfm1 protein	Noe1;Noel;Noel1;Olfm1;mCG_17880;RP23-475B13.5-001;RP23-475B13.5-002	O88998-1;O88998;Q8R357;O88998-3;A3KGE4	extracellular space;endoplasmic reticulum;endoplasmic reticulum lumen;membrane-enclosed lumen;organelle;membrane-bounded organelle;intracellular organelle;intracellular membrane-bounded organelle;organelle lumen;extracellular region part;organelle part;intracellular part;endoplasmic reticulum part;cytoplasmic part;intracellular organelle part;cell part;intracellular organelle lumen	protein complex assembly;multicellular organismal development;cellular component organization;cellular component assembly;multicellular organismal process;developmental process;macromolecular complex subunit organization;protein oligomerization;macromolecular complex assembly;protein complex subunit organization;cellular component organization or biogenesis	binding;protein binding	18336000	1396500	16940000	6041600	417390	5624200	5701400	403460	5297900	924420	105380	819040	5669100	470280	5198800	0.000186894	0.00041978	1	0.0414469	IPI00136712;IPI00720005;IPI00225046;IPI00267253;IPI00129227	Neuronal olfactomedin-related ER localized protein;Noelin;Olfactomedin-1;Pancortin;Olfactomedin 1;Olfactomedin 1, isoform CRA_b;Olfm1 protein	Noe1;Noel;Noel1;Olfm1;mCG_17880;RP23-475B13.5-001;RP23-475B13.5-002	O88998-1;O88998;Q8R357;O88998-3;A3KGE4	2	3	1	2	2	3	1	2	2	3	1	2
64	23.472	NaN	NaN	12.985	7.1712	1.81	NaN	-0.854095	Tubulin polymerization-promoting protein family member 3;Tppp3 protein	Tppp3	Q9CRB6;Q1JPR8	cytoplasm;cytoskeleton;microtubule;macromolecular complex;organelle;non-membrane-bounded organelle;intracellular organelle;intracellular non-membrane-bounded organelle;protein complex;organelle part;intracellular part;cytoskeletal part;intracellular organelle part;cell part	microtubule cytoskeleton organization;microtubule bundle formation;organelle organization;cytoskeleton organization;microtubule-based process;cellular process;cellular component organization;cellular component organization or biogenesis;cellular component organization or biogenesis at cellular level;cellular component organization at cellular level	binding;calcium ion binding;protein binding;cytoskeletal protein binding;tubulin binding;ion binding;cation binding;metal ion binding	325560000	14988000	310570000	73631000	2452900	71178000	110760000	3300500	107460000	0	0	0	141170000	9234800	131930000	1.6e-05	0.0379757	1	0.0106181	IPI00133557;IPI00134198	Tubulin polymerization-promoting protein family member 3;Tppp3 protein	Tppp3	Q9CRB6;Q1JPR8	7	9	0	9	7	9	0	9	7	9	0	9
67	28.013	NaN	NaN	12.429	7.6997	1.61	NaN	-1.17239	Neural visinin-like protein 1;Visinin-like protein 1;Putative uncharacterized protein;Neural visinin-like type 1 protein;Visinin-like 1, isoform CRA_a	Visl1;Vsnl1;mCG_129238;Nvp-1	P62761;B2L107;Q3TVC0;Q4W4C9			binding;calcium ion binding;ion binding;cation binding;metal ion binding	1049100000	95943000	953170000	198830000	9499600	189330000	407960000	58718000	349240000	879630	257970	621660	441450000	27467000	413980000	0.00025176	0.0484669	1	0.00497654	IPI00230418	Neural visinin-like protein 1;Visinin-like protein 1;Putative uncharacterized protein;Neural visinin-like type 1 protein;Visinin-like 1, isoform CRA_a	Visl1;Vsnl1;mCG_129238;Nvp-1	P62761;B2L107;Q3TVC0;Q4W4C9	11	11	1	12	11	11	1	12	9	9	1	10
71	33.626	NaN	NaN	10.451	7.2035	1.45	NaN	-1.68594	Alpha-synuclein;Non-A beta component of AD amyloid;Non-A4 component of amyloid precursor	Snca;Syn	O55042-1;O55042;O55042-2	cell fraction;membrane fraction;insoluble fraction;nucleus;cytoplasm;cytosol;cytoskeleton;plasma membrane;membrane;synaptosome;organelle;membrane-bounded organelle;non-membrane-bounded organelle;intracellular organelle;intracellular membrane-bounded organelle;intracellular non-membrane-bounded organelle;intracellular part;cytoplasmic part;cell part	microglial cell activation;cell activation;regulation of protein phosphorylation;positive regulation of protein phosphorylation;positive regulation of neurotransmitter secretion;synaptic transmission, dopaminergic;myeloid leukocyte activation;immune system process;regulation of immune system process;regulation of leukocyte activation;alcohol metabolic process;organic acid metabolic process;genera…	binding;fatty acid binding;protein binding;lipid binding;carboxylic acid binding;monocarboxylic acid binding;histone binding;identical protein binding;icosanoid binding;icosatetraenoic acid binding;arachidonic acid binding	622200000	9836300	612360000	152010000	4804300	147210000	178320000	1923800	176390000	0	0	0	291870000	3108100	288760000	8.75e-06	0.10721	1	0.0101547	IPI00115157;IPI00845803	Alpha-synuclein;Non-A beta component of AD amyloid;Non-A4 component of amyloid precursor	Snca;Syn	O55042-1;O55042;O55042-2	5	7	0	7	5	7	0	7	4	6	0	5
75	50.159	NaN	NaN	6.8841	6.2949	1.09	NaN	-2.86517	Vacuolar proton pump subunit G 2;V-ATPase 13 kDa subunit 2;V-type proton ATPase subunit G 2;ATPase, H+ transporting, lysosomal V1 subunit G2;ATPase, H+ transporting, lysosomal V1 subunit G2, isoform CRA_a;G2 isoform of V-ATPase subunit	Atp6g2;Atp6v1g2;Ng38;mCG_15939;RP23-115O3.3-001	Q9WTT4;Q54A87	integral to membrane;cytoplasmic membrane-bounded vesicle;proton-transporting two-sector ATPase complex;vacuolar proton-transporting V-type ATPase complex;integral to synaptic vesicle membrane;intrinsic to membrane;intrinsic to organelle membrane;integral to organelle membrane;cytoplasmic vesicle;vesicle;membrane-bounded vesicle;macromolecular complex;proton-transporting V-type ATPase complex;mel…	nucleobase, nucleoside, nucleotide and nucleic acid metabolic process;purine nucleotide metabolic process;purine nucleotide catabolic process;ATP catabolic process;nucleoside phosphate metabolic process;nitrogen compound metabolic process;transport;ion transport;cation transport;hydrogen transport;metabolic process;catabolic process;nucleotide metabolic process;nucleoside triphosphate metabolic p…	catalytic activity;transporter activity;binding;protein binding;cation transmembrane transporter activity;hydrogen-exporting ATPase activity, phosphorylative mechanism;ion transmembrane transporter activity;monovalent inorganic cation transmembrane transporter activity;hydrogen ion transmembrane transporter activity;primary active transmembrane transporter activity;P-P-bond-hydrolysis-driven tran…	152510000	2596800	149920000	57958000	716930	57241000	58081000	1365400	56716000	0	0	0	36474000	514440	35959000	3.52e-21	0.279372	1	0.0496154	IPI00123817	Vacuolar proton pump subunit G 2;V-ATPase 13 kDa subunit 2;V-type proton ATPase subunit G 2;ATPase, H+ transporting, lysosomal V1 subunit G2;ATPase, H+ transporting, lysosomal V1 subunit G2, isoform CRA_a;G2 isoform of V-ATPase subunit	Atp6g2;Atp6v1g2;Ng38;mCG_15939;RP23-115O3.3-001	Q9WTT4;Q54A87	1	1	0	1	1	1	0	1	1	1	0	1
77	23.023	NaN	NaN	7.9808	7.5399	1.06	NaN	-1.52847	Sideroflexin-3;Putative uncharacterized protein	Sfxn3	Q91V61-1;Q91V61;Q91V61-2;Q3U4F0	mitochondrion;membrane;integral to membrane;organelle membrane;intrinsic to membrane;mitochondrial membrane;organelle;membrane-bounded organelle;intracellular organelle;intracellular membrane-bounded organelle;organelle part;intracellular part;membrane part;mitochondrial part;cytoplasmic part;intracellular organelle part;cell part	transition metal ion transport;transport;ion transport;cation transport;iron ion transport;cellular process;metal ion transport;establishment of localization;transmembrane transport	transporter activity;cation transmembrane transporter activity;ion transmembrane transporter activity;transmembrane transporter activity;substrate-specific transmembrane transporter activity;substrate-specific transporter activity	10733000	1084100	9648600	3094100	445910	2648200	3049200	350500	2698700	0	0	0	4589500	287690	4301800	3.86e-05	0.111479	1	0.0148847	IPI00126115;IPI00278561;IPI00653231	Sideroflexin-3;Putative uncharacterized protein	Sfxn3	Q91V61-1;Q91V61;Q91V61-2;Q3U4F0	1	1	0	2	1	1	0	2	1	1	0	2
80	NaN	NaN	NaN	NaN	NaN	NaN	NaN	NaN	ATP-dependent helicase CHD1;Chromodomain-helicase-DNA-binding protein 1;Chromodomain helicase DNA binding protein 1;Putative uncharacterized protein	Chd1;Chd-1;mCG_4508	P40201;Q14BJ0;Q3USG6;Q8C7Q2;Q8C9F3;Q9CRD9;Q9D5K6	chromatin;nucleus;cytoplasm;organelle;membrane-bounded organelle;intracellular organelle;intracellular membrane-bounded organelle;organelle part;intracellular part;chromosomal part;intracellular organelle part;cell part	nucleobase, nucleoside, nucleotide and nucleic acid metabolic process;chromatin organization;chromatin assembly or disassembly;chromatin remodeling;transcription, DNA-dependent;regulation of transcription, DNA-dependent;nitrogen compound metabolic process;organelle organization;metabolic process;biosynthetic process;macromolecule biosynthetic process;regulation of biosynthetic process;cellular pr…	nucleotide binding;nucleic acid binding;DNA binding;chromatin binding;catalytic activity;helicase activity;binding;protein binding;ATP binding;pyrophosphatase activity;hydrolase activity;hydrolase activity, acting on acid anhydrides;hydrolase activity, acting on acid anhydrides, in phosphorus-containing anhydrides;purine nucleotide binding;nucleoside-triphosphatase activity;adenyl nucleotide bind…	566300	464300	101990	0	0	0	0	0	0	566300	464300	101990	0	0	0	1	1	1	1	IPI00107999;IPI00938440	ATP-dependent helicase CHD1;Chromodomain-helicase-DNA-binding protein 1;Chromodomain helicase DNA binding protein 1;Putative uncharacterized protein	Chd1;Chd-1;mCG_4508	P40201;Q14BJ0;Q3USG6;Q8C7Q2;Q8C9F3;Q9CRD9;Q9D5K6	0	0	1	0	0	0	1	0	0	0	1	0
81	NaN	5.2931	NaN	NaN	NaN	NaN	NaN	NaN	Stromal interaction molecule 1;Putative uncharacterized protein;Stromal interaction molecule 1, isoform CRA_a	Sim;Stim1;mCG_124597	P70302;Q3TUX9;Q8K1E1	cytoplasm;endoplasmic reticulum;endoplasmic reticulum membrane;cytoskeleton;microtubule;plasma membrane;integral to plasma membrane;membrane;integral to membrane;integral to endoplasmic reticulum membrane;organelle membrane;intrinsic to membrane;intrinsic to plasma membrane;intrinsic to endoplasmic reticulum membrane;intrinsic to organelle membrane;integral to organelle membrane;macromolecular co…	detection of calcium ion;transport;ion transport;cation transport;calcium ion transport;detection of chemical stimulus;response to inorganic substance;response to metal ion;regulation of metal ion transport;regulation of transmembrane transporter activity;metal ion transport;regulation of calcium ion transport via store-operated calcium channel activity;positive regulation of calcium ion transpor…	binding;calcium ion binding;protein binding;microtubule binding;cytoskeletal protein binding;tubulin binding;ion binding;cation binding;metal ion binding;microtubule plus-end binding	5417200	892330	4524800	940090	200420	739670	1069200	169810	899390	2070200	424200	1646000	1337600	97897	1239700	1	1	0.433707	1	IPI00108041;IPI00331631	Stromal interaction molecule 1;Putative uncharacterized protein;Stromal interaction molecule 1, isoform CRA_a	Sim;Stim1;mCG_124597	P70302;Q3TUX9;Q8K1E1	1	1	3	1	1	1	3	1	1	1	3	1
82	NaN	NaN	NaN	NaN	1.9337	NaN	NaN	NaN	p160 ROCK-1;Rho-associated protein kinase 1;Rho-associated, coiled-coil-containing protein kinase 1;Putative uncharacterized protein	Rock1	P70335-1;P70335;Q3TBE0;Q3UE22;P70335-2	Golgi membrane;intracellular;cytoplasm;Golgi apparatus;centriole;cytoskeleton;membrane;organelle membrane;organelle;membrane-bounded organelle;non-membrane-bounded organelle;intracellular organelle;intracellular membrane-bounded organelle;intracellular non-membrane-bounded organelle;organelle part;intracellular part;cytoskeletal part;Golgi apparatus part;cytoplasmic part;intracellular organelle p…	cytokinesis;immune system process;protein modification process;protein phosphorylation;phosphorus metabolic process;phosphate metabolic process;apoptosis;cellular component movement;organelle organization;cytoskeleton organization;cell adhesion;leukocyte cell-cell adhesion;signal transduction;small GTPase mediated signal transduction;Ras protein signal transduction;Rho protein signal transduction…	nucleotide binding;catalytic activity;protein kinase activity;protein serine-threonine kinase activity;binding;protein binding;ATP binding;kinase activity;transferase activity;transferase activity, transferring phosphorus-containing groups;phosphotransferase activity, alcohol group as acceptor;Ras GTPase binding;Rho GTPase binding;GTP-Rho binding;purine nucleotide binding;enzyme binding;adenyl nu…	2177800	663240	1514600	0	0	0	0	0	0	635280	350970	284310	1542500	312270	1230300	1	1	1	0.911454	IPI00108147;IPI00406463	p160 ROCK-1;Rho-associated protein kinase 1;Rho-associated, coiled-coil-containing protein kinase 1;Putative uncharacterized protein	Rock1	P70335-1;P70335;Q3TBE0;Q3UE22;P70335-2	1	1	3	2	0	0	2	2	0	0	2	2
83	NaN	0.26426	NaN	NaN	NaN	NaN	NaN	NaN	DNA repair protein RAD50;RAD50 homolog (S. cerevisiae);Putative uncharacterized protein	Rad50;mCG_119249;RP23-239O19.3-001;RP23-239O19.3-005	P70388-1;P70388;P70388-2;Q5SV02;P70388-3;A8Y5I3;Q3V0R5;P70388-4;Q3UNL2	chromosome, telomeric region;nucleus;chromosome;Mre11 complex;macromolecular complex;organelle;membrane-bounded organelle;non-membrane-bounded organelle;intracellular organelle;intracellular membrane-bounded organelle;intracellular non-membrane-bounded organelle;protein complex;organelle part;intracellular part;chromosomal part;nuclear part;intracellular organelle part;cell part;pronucleus	nucleobase, nucleoside, nucleotide and nucleic acid metabolic process;DNA metabolic process;DNA repair;nitrogen compound metabolic process;response to stress;response to DNA damage stimulus;cell cycle;meiosis;metabolic process;cellular process;cell cycle process;cell cycle phase;cellular response to stress;cellular nitrogen compound metabolic process;macromolecule metabolic process;cellular metab…	nucleotide binding;catalytic activity;nuclease activity;binding;ATP binding;zinc ion binding;hydrolase activity;hydrolase activity, acting on ester bonds;purine nucleotide binding;adenyl nucleotide binding;ribonucleotide binding;purine ribonucleotide binding;adenyl ribonucleotide binding;purine ribonucleoside triphosphate binding;ion binding;cation binding;metal ion binding;transition metal ion b…	2470700	1524600	946080	1133200	455130	678090	0	0	0	1337400	1069500	267980	0	0	0	1	1	0.290552	1	IPI00108335;IPI00551367;IPI00551329;IPI00551249	DNA repair protein RAD50;RAD50 homolog (S. cerevisiae);Putative uncharacterized protein	Rad50;mCG_119249;RP23-239O19.3-001;RP23-239O19.3-005	P70388-1;P70388;P70388-2;Q5SV02;P70388-3;A8Y5I3;Q3V0R5;P70388-4;Q3UNL2	1	0	2	0	1	0	2	0	1	0	2	0
84	NaN	NaN	NaN	NaN	NaN	NaN	NaN	NaN	LIM and senescent cell antigen-like domains 1, isoform CRA_c;Putative uncharacterized protein;Lims E protein;LIM and senescent cell antigen-like-containing domain protein 1;Particularly interesting new Cys-His protein 1;LIM and senescent cell antigen-like domains 1 isoform D;LIM and senescent cell antigen-like domains 1 isoform B	Lims1;mCG_19016;Pinch1	Q9D7B2;Q4ZJB3;Q99JW4;A8CVP1;A8CVP4	adherens junction;cell-substrate adherens junction;focal adhesion;cell junction;cell-substrate junction;membrane part;plasma membrane part;cell part;anchoring junction;plasma membrane;membrane	cell adhesion;cell-matrix adhesion;establishment or maintenance of cell polarity;embryo development;embryo development ending in birth or egg hatching;cellular process;cell-cell adhesion;biological adhesion;cell-substrate adhesion;developmental process;chordate embryonic development	binding;protein binding;zinc ion binding;ion binding;cation binding;metal ion binding;transition metal ion binding	3919800	2795600	1124200	1939700	1348700	590970	0	0	0	1980100	1446900	533200	0	0	0	1	1	1	1	IPI00110120;IPI00858026;IPI00108427	LIM and senescent cell antigen-like domains 1, isoform CRA_c;Putative uncharacterized protein;Lims E protein;LIM and senescent cell antigen-like-containing domain protein 1;Particularly interesting new Cys-His protein 1;LIM and senescent cell antigen-like domains 1 isoform D;LIM and senescent cell antigen-like domains 1 isoform B	Lims1;mCG_19016;Pinch1	Q9D7B2;Q4ZJB3;Q99JW4;A8CVP1;A8CVP4	1	0	1	0	1	0	1	0	1	0	1	0
85	NaN	NaN	NaN	NaN	NaN	NaN	NaN	NaN	46 kDa mannose 6-phosphate receptor;Cation-dependent mannose-6-phosphate receptor;Putative uncharacterized protein;Mannose-6-phosphate receptor, cation dependent, isoform CRA_a	46mpr;M6pr;mCG_132197	P24668;Q3UF03;Q3UKQ5	lytic vacuole;lysosome;lysosomal membrane;endosome;late endosome;vacuole;vacuolar membrane;cell surface;membrane;integral to membrane;organelle membrane;intrinsic to membrane;organelle;membrane-bounded organelle;intracellular organelle;intracellular membrane-bounded organelle;organelle part;intracellular part;membrane part;vacuolar part;cytoplasmic part;intracellular organelle part;cell part	transport;intracellular protein transport;carbohydrate transport;hexose transport;protein transport;monosaccharide transport;mannose transport;establishment of protein localization;intracellular transport;establishment of localization;establishment of localization in cell;organic substance transport	signal transducer activity;receptor activity;transporter activity;binding;sugar binding;mannose binding;carbohydrate transmembrane transporter activity;monosaccharide transmembrane transporter activity;hexose transmembrane transporter activity;mannose transmembrane transporter activity;transmembrane transporter activity;substrate-specific transmembrane transporter activity;substrate-specific tran…	2896700	893500	2003200	1559200	493950	1065200	1337500	399550	937990	0	0	0	0	0	0	1	1	1	1	IPI00108844	46 kDa mannose 6-phosphate receptor;Cation-dependent mannose-6-phosphate receptor;Putative uncharacterized protein;Mannose-6-phosphate receptor, cation dependent, isoform CRA_a	46mpr;M6pr;mCG_132197	P24668;Q3UF03;Q3UKQ5	1	1	0	0	1	1	0	0	1	1	0	0
86	NaN	NaN	NaN	NaN	NaN	NaN	NaN	NaN	Copine IV;Copine-4;Putative uncharacterized protein	Cpne4	Q8BLR2;Q9D6C8				4101100	34617	4066400	432280	30049	402230	0	0	0	1969200	4567.5	1964600	1699600	0	1699600	1	1	1	1	IPI00108980;IPI00407137	Copine IV;Copine-4;Putative uncharacterized protein	Cpne4	Q8BLR2;Q9D6C8	1	0	1	1	1	0	1	1	1	0	1	1
87	NaN	NaN	NaN	NaN	NaN	NaN	NaN	NaN	Putative uncharacterized protein;Solute carrier family 25, member 27;Solute carrier family 25, member 27, isoform CRA_a;Uncoupling protein 4	mCG_13945;Slc25a27;UCP4	Q9D6D0;Q9CX10	mitochondrion;membrane;integral to membrane;intrinsic to membrane;organelle;membrane-bounded organelle;intracellular organelle;intracellular membrane-bounded organelle;intracellular part;membrane part;cytoplasmic part;cell part	transport;cellular process;establishment of localization;transmembrane transport	binding	1654100	752510	901610	0	0	0	0	0	0	0	0	0	1654100	752510	901610	1	1	1	1	IPI00108998;IPI00461333	Putative uncharacterized protein;Solute carrier family 25, member 27;Solute carrier family 25, member 27, isoform CRA_a;Uncoupling protein 4	mCG_13945;Slc25a27;UCP4	Q9D6D0;Q9CX10	0	0	0	2	0	0	0	2	0	0	0	2
88	NaN	NaN	NaN	NaN	NaN	NaN	NaN	NaN	Cadherin-9;T1-cadherin;Cadherin-10;T2-cadherin;Putative uncharacterized protein;Transmembrane glycoprotein cadherin-10	Cdh9;Cdh10	P70407;P70408;Q3UUB3;Q8VI68	plasma membrane;membrane;integral to membrane;intrinsic to membrane;membrane part;cell part	cell adhesion;homophilic cell adhesion;cellular process;cell-cell adhesion;biological adhesion	binding;calcium ion binding;ion binding;cation binding;metal ion binding	2656500	1777900	878600	0	0	0	0	0	0	1049800	756730	293060	1606700	1021200	585540	1	1	1	1	IPI00109177;IPI00670856;IPI00346482	Cadherin-9;T1-cadherin;Cadherin-10;T2-cadherin;Putative uncharacterized protein;Transmembrane glycoprotein cadherin-10	Cdh9;Cdh10	P70407;P70408;Q3UUB3;Q8VI68	0	0	1	1	0	0	1	1	0	0	1	1
89	NaN	NaN	NaN	NaN	NaN	NaN	NaN	NaN	Leprecan 1;Growth suppressor 1;Leucine- and proline-enriched proteoglycan 1;Prolyl 3-hydroxylase 1	Lepre1;RP23-344D2.11-003;RP23-344D2.11-012;Gros1;P3h1	A2A7Q5;A6PW84;Q3V1T4-1;Q3V1T4;Q3V1T4-3;Q3V1T4-2	nucleus;cytoplasm;plasma membrane;membrane;organelle;membrane-bounded organelle;intracellular organelle;intracellular membrane-bounded organelle;intracellular part;cell part;extracellular region;proteinaceous extracellular matrix;endoplasmic reticulum;extracellular matrix;extracellular region part;cytoplasmic part	metabolic process;cellular process;cell growth;growth;oxidation-reduction process	catalytic activity;binding;iron ion binding;oxidoreductase activity;oxidoreductase activity, acting on paired donors, with incorporation or reduction of molecular oxygen;vitamin binding;carboxylic acid binding;L-ascorbic acid binding;ion binding;cation binding;metal ion binding;transition metal ion binding;oxidoreductase activity, acting on single donors with incorporation of molecular oxygen;oxi…	14464000	5615000	8848600	6859500	3697200	3162300	2843300	184270	2659100	1361800	679690	682070	3399000	1053800	2345200	1	1	1	1	IPI00138042;IPI00881858;IPI00109205;IPI00762142;IPI00762805	Leprecan 1;Growth suppressor 1;Leucine- and proline-enriched proteoglycan 1;Prolyl 3-hydroxylase 1	Lepre1;RP23-344D2.11-003;RP23-344D2.11-012;Gros1;P3h1	A2A7Q5;A6PW84;Q3V1T4-1;Q3V1T4;Q3V1T4-3;Q3V1T4-2	1	1	1	1	1	1	1	1	1	1	1	1
90	NaN	NaN	NaN	NaN	NaN	NaN	NaN	NaN	GTP-binding protein Rit2;Ras-like protein expressed in neurons;Ras-like without CAAX protein 2	Rin;Rit2;Roc2	P70425	intracellular;plasma membrane;membrane;cell part	nucleobase, nucleoside, nucleotide and nucleic acid metabolic process;purine nucleotide metabolic process;GTP catabolic process;purine nucleotide catabolic process;nucleoside phosphate metabolic process;nitrogen compound metabolic process;signal transduction;small GTPase mediated signal transduction;metabolic process;catabolic process;nucleotide metabolic process;nucleoside triphosphate metabolic…	nucleotide binding;catalytic activity;GTPase activity;binding;protein binding;calmodulin binding;GTP binding;pyrophosphatase activity;hydrolase activity;hydrolase activity, acting on acid anhydrides;hydrolase activity, acting on acid anhydrides, in phosphorus-containing anhydrides;purine nucleotide binding;nucleoside-triphosphatase activity;guanyl nucleotide binding;ribonucleotide binding;purine …	122440	13295	109150	0	0	0	0	0	0	122440	13295	109150	0	0	0	1	1	1	1	IPI00109248;IPI00918563;IPI00918798	GTP-binding protein Rit2;Ras-like protein expressed in neurons;Ras-like without CAAX protein 2	Rin;Rit2;Roc2	P70425	0	0	1	0	0	0	1	0	0	0	1	0
91	NaN	NaN	NaN	NaN	NaN	NaN	NaN	NaN	Ena/vasodilator-stimulated phosphoprotein-like;Ena/VASP-like protein;Ena-vasodilator stimulated phosphoprotein	Evl	P70429-1;P70429;Q6PB99;P70429-2	cytoplasm;cytoskeleton;adherens junction;cell-substrate adherens junction;focal adhesion;lamellipodium;cell junction;cell-substrate junction;cell projection;organelle;non-membrane-bounded organelle;intracellular organelle;intracellular non-membrane-bounded organelle;intracellular part;membrane part;plasma membrane part;cell part;anchoring junction	cell activation;chemotaxis;organelle organization;cytoskeleton organization;actin filament organization;axon guidance;regulation of actin polymerization or depolymerization;actin polymerization or depolymerization;response to external stimulus;cellular process;positive regulation of organelle organization;negative regulation of organelle organization;cellular component organization;actin filament…	actin binding;binding;protein binding;profilin binding;cytoskeletal protein binding;SH3 domain binding;protein domain specific binding	1331300	184770	1146500	0	0	0	0	0	0	0	0	0	1331300	184770	1146500	1	1	1	1	IPI00753434;IPI00109256;IPI00753522;IPI00757247;IPI00311253	Ena/vasodilator-stimulated phosphoprotein-like;Ena/VASP-like protein;Ena-vasodilator stimulated phosphoprotein	Evl	P70429-1;P70429;Q6PB99;P70429-2	0	0	0	2	0	0	0	2	0	0	0	2
92	NaN	NaN	NaN	NaN	NaN	NaN	NaN	NaN	Dr1-associated corepressor;Dr1-associated protein 1;Negative co-factor 2-alpha;Dr1 associated protein 1 (Negative cofactor 2 alpha), isoform CRA_d;Drap1 protein;Putative uncharacterized protein	Drap1;mCG_11754	Q9D6N5;Q4FJW2	intracellular;nucleus;organelle;membrane-bounded organelle;intracellular organelle;intracellular membrane-bounded organelle;intracellular part;cell part	negative regulation of transcription from RNA polymerase II promoter;nucleobase, nucleoside, nucleotide and nucleic acid metabolic process;transcription, DNA-dependent;regulation of transcription, DNA-dependent;regulation of transcription from RNA polymerase II promoter;nitrogen compound metabolic process;metabolic process;biosynthetic process;macromolecule biosynthetic process;regulation of bios…	protein binding transcription factor activity;transcription factor binding transcription factor activity;nucleic acid binding;DNA binding;transcription cofactor activity;transcription corepressor activity;binding;protein binding;transcription factor binding;sequence-specific DNA binding	2399600	1110700	1288900	1236200	668810	567420	1163300	441890	721430	0	0	0	0	0	0	1	1	1	1	IPI00753155;IPI00109312	Dr1-associated corepressor;Dr1-associated protein 1;Negative co-factor 2-alpha;Dr1 associated protein 1 (Negative cofactor 2 alpha), isoform CRA_d;Drap1 protein;Putative uncharacterized protein	Drap1;mCG_11754	Q9D6N5;Q4FJW2	1	1	0	0	1	1	0	0	1	1	0	0
93	NaN	NaN	NaN	NaN	NaN	NaN	NaN	NaN	UPF0760 protein C2orf29 homolog;Putative uncharacterized protein	D1Bwg0212e	Q9CWN7;Q8C9T0				1507900	696870	810990	0	0	0	0	0	0	934950	570910	364040	572900	125960	446940	1	1	1	1	IPI00109313	UPF0760 protein C2orf29 homolog;Putative uncharacterized protein	D1Bwg0212e	Q9CWN7;Q8C9T0	0	0	1	1	0	0	1	1	0	0	1	1
95	NaN	NaN	NaN	NaN	NaN	NaN	NaN	NaN	Putative uncharacterized protein;S100 calcium binding protein A16;S100 calcium binding protein A16, isoform CRA_a;S100F	S100a16;mCG_22247	Q3TVE3;Q9D708	nucleus;cytoplasm;organelle;membrane-bounded organelle;intracellular organelle;intracellular membrane-bounded organelle;intracellular part;cell part;nucleolus;non-membrane-bounded organelle;intracellular non-membrane-bounded organelle;organelle part;nuclear part;intracellular organelle part	response to inorganic substance;response to metal ion;response to chemical stimulus;response to stimulus;response to calcium ion	binding;calcium ion binding;protein binding;identical protein binding;protein homodimerization activity;ion binding;cation binding;metal ion binding;protein dimerization activity	1828300	489060	1339200	764660	261680	502980	1063600	227380	836260	0	0	0	0	0	0	1	1	1	1	IPI00109409;IPI00830620	Putative uncharacterized protein;S100 calcium binding protein A16;S100 calcium binding protein A16, isoform CRA_a;S100F	S100a16;mCG_22247	Q3TVE3;Q9D708	1	1	0	0	1	1	0	0	1	1	0	0
96	NaN	NaN	NaN	NaN	NaN	NaN	NaN	NaN	Pirin;Putative uncharacterized protein	Pir;mCG_148411;RP23-202H24.1-001;RP23-202H24.1-004	Q9D711;A2AIH9;Q8CIE9;A2AIH8;Q8BNL6;Q8C1Y5	nucleus;cytoplasm;organelle;membrane-bounded organelle;intracellular organelle;intracellular membrane-bounded organelle;intracellular part;cell part	metabolic process;oxidation-reduction process	catalytic activity;binding;quercetin 2,3-dioxygenase activity;oxidoreductase activity;oxidoreductase activity, acting on single donors with incorporation of molecular oxygen;oxidoreductase activity, acting on single donors with incorporation of molecular oxygen, incorporation of two atoms of oxygen;ion binding;cation binding;metal ion binding;dioxygenase activity	8459200	4602900	3856300	0	0	0	4471200	2788100	1683000	2265800	1376500	889280	1722200	438240	1284000	1	1	1	1	IPI00109437;IPI00831563	Pirin;Putative uncharacterized protein	Pir;mCG_148411;RP23-202H24.1-001;RP23-202H24.1-004	Q9D711;A2AIH9;Q8CIE9;A2AIH8;Q8BNL6;Q8C1Y5	0	1	1	1	0	1	1	1	0	1	1	1
97	NaN	NaN	NaN	NaN	NaN	NaN	NaN	NaN	Nucleoside diphosphate-linked moiety X motif 16;U8 snoRNA-decapping enzyme	Nudt16	Q6P3D0	nucleus;nucleoplasm;nucleolus;organelle;membrane-bounded organelle;non-membrane-bounded organelle;intracellular organelle;intracellular membrane-bounded organelle;intracellular non-membrane-bounded organelle;organelle part;intracellular part;nuclear part;intracellular organelle part;cell part		nucleic acid binding;RNA binding;catalytic activity;binding;hydrolase activity;ion binding;cation binding;metal ion binding	1761600	0	1761600	0	0	0	0	0	0	0	0	0	1761600	0	1761600	1	1	1	1	IPI00109455	Nucleoside diphosphate-linked moiety X motif 16;U8 snoRNA-decapping enzyme	Nudt16	Q6P3D0	0	0	0	2	0	0	0	2	0	0	0	2
98	NaN	NaN	NaN	NaN	NaN	NaN	NaN	NaN	G1/S-specific cyclin-D1;Putative cyclin D1b;Putative uncharacterized protein;Cyclin D1;Cyclin D1, isoform CRA_b;G1/S-specific cyclin-D2;Ccnd2 protein;Cyclin D2	Ccnd1;Cyl-1;mCG_21251;Ccnd2;Cyl-2;mCG_129731	P25322;B2M0W7;Q3TC96;Q790L7;Q9QXH2;P30280;Q4FK45;Q9D8L9	cyclin-dependent protein kinase holoenzyme complex;intracellular;nucleus;nucleoplasm;cytoplasm;cytosol;membrane;macromolecular complex;organelle;membrane-bounded organelle;intracellular organelle;intracellular membrane-bounded organelle;protein complex;organelle part;intracellular part;nuclear part;cytoplasmic part;intracellular organelle part;cell part	cell cycle checkpoint;DNA damage checkpoint;regulation of cyclin-dependent protein kinase activity;G1-S transition of mitotic cell cycle;re-entry into mitotic cell cycle;liver development;regulation of protein phosphorylation;positive regulation of protein phosphorylation;developmental process involved in reproduction;protein modification process;protein phosphorylation;phosphorus metabolic proce…	catalytic activity;protein kinase activity;binding;protein binding;kinase activity;cyclin-dependent protein kinase regulator activity;transferase activity;transferase activity, transferring phosphorus-containing groups;phosphotransferase activity, alcohol group as acceptor;kinase regulator activity;protein kinase regulator activity;enzyme binding;kinase binding;protein kinase binding;enzyme regul…	7170200	4952600	2217600	1466100	1442100	24047	3591600	1887900	1703700	0	0	0	2112400	1622600	489810	1	1	1	1	IPI00109561;IPI00128318;IPI00461553	G1/S-specific cyclin-D1;Putative cyclin D1b;Putative uncharacterized protein;Cyclin D1;Cyclin D1, isoform CRA_b;G1/S-specific cyclin-D2;Ccnd2 protein;Cyclin D2	Ccnd1;Cyl-1;mCG_21251;Ccnd2;Cyl-2;mCG_129731	P25322;B2M0W7;Q3TC96;Q790L7;Q9QXH2;P30280;Q4FK45;Q9D8L9	1	1	0	1	1	1	0	1	1	1	0	1
99	0.42162	NaN	NaN	NaN	2.2801	NaN	NaN	NaN	Basic FGF-repressed Zic-binding protein;Ubiquinol-cytochrome c reductase complex chaperone CBP3 homolog;Ubiquinol-cytochrome c reductase complex chaperone, CBP3 homolog (Yeast)	Bfzb;Uqcc;RP23-380B10.2-012;RP23-380B10.2-009;RP23-380B10.2-013;RP23-380B10.2-010	Q9CWU6-1;Q9CWU6;A6PWX9;A6PWX8;A6PWX5;A6PWX7;Q9CWU6-2	mitochondrion;cytoplasmic membrane-bounded vesicle;cytoplasmic vesicle;vesicle;membrane-bounded vesicle;organelle;membrane-bounded organelle;intracellular organelle;intracellular membrane-bounded organelle;intracellular part;cytoplasmic part;cell part			6835100	3578000	3257200	4345500	2854900	1490600	563430	93553	469870	0	0	0	1926200	629510	1296700	0.349804	1	1	0.820189	IPI00109603;IPI00857580;IPI00858246;IPI00858043;IPI00857713;IPI00749564;IPI00230305;IPI00857602;IPI00919103	Basic FGF-repressed Zic-binding protein;Ubiquinol-cytochrome c reductase complex chaperone CBP3 homolog;Ubiquinol-cytochrome c reductase complex chaperone, CBP3 homolog (Yeast)	Bfzb;Uqcc;RP23-380B10.2-012;RP23-380B10.2-009;RP23-380B10.2-013;RP23-380B10.2-010	Q9CWU6-1;Q9CWU6;A6PWX9;A6PWX8;A6PWX5;A6PWX7;Q9CWU6-2	3	2	1	2	3	2	1	2	3	2	1	2
100	NaN	NaN	NaN	NaN	NaN	NaN	NaN	NaN	Cytoglobin;Histoglobin;Putative uncharacterized protein	Cygb;RP23-313J14.4-001	Q9CX80;Q546K1;Q8BN80	cytoplasm;cell projection;neuron projection;neuronal cell body;cell body;intracellular part;cell part	transport;response to stress;response to oxidative stress;gas transport;oxygen transport;response to chemical stimulus;response to stimulus;establishment of localization	catalytic activity;peroxidase activity;transporter activity;oxygen transporter activity;binding;iron ion binding;antioxidant activity;oxidoreductase activity;oxidoreductase activity, acting on peroxide as acceptor;oxygen binding;heme binding;substrate-specific transporter activity;ion binding;cation binding;metal ion binding;tetrapyrrole binding;transition metal ion binding	4147100	1078200	3068900	0	0	0	1446500	95876	1350600	0	0	0	2700600	982360	1718200	1	1	1	1	IPI00109791	Cytoglobin;Histoglobin;Putative uncharacterized protein	Cygb;RP23-313J14.4-001	Q9CX80;Q546K1;Q8BN80	0	1	0	2	0	1	0	2	0	1	0	2
101	NaN	NaN	NaN	NaN	NaN	NaN	NaN	NaN	1,4-alpha-glucan-branching enzyme;Brancher enzyme;Glycogen-branching enzyme;Putative uncharacterized protein	Gbe1	Q9D6Y9;Q8C7E6;Q8BT78		polysaccharide biosynthetic process;carbohydrate metabolic process;polysaccharide metabolic process;glycogen metabolic process;glycogen biosynthetic process;cellular glucan metabolic process;generation of precursor metabolites and energy;energy reserve metabolic process;metabolic process;biosynthetic process;macromolecule biosynthetic process;glucan biosynthetic process;cellular process;energy de…	catalytic activity;1,4-alpha-glucan branching enzyme activity;hydrolase activity, hydrolyzing O-glycosyl compounds;binding;transferase activity;transferase activity, transferring glycosyl groups;transferase activity, transferring hexosyl groups;hydrolase activity;hydrolase activity, acting on glycosyl bonds;ion binding;cation binding	1676000	302850	1373200	1115500	221490	894010	0	0	0	0	0	0	560490	81351	479140	1	1	1	1	IPI00109823;IPI00458769	1,4-alpha-glucan-branching enzyme;Brancher enzyme;Glycogen-branching enzyme;Putative uncharacterized protein	Gbe1	Q9D6Y9;Q8C7E6;Q8BT78	1	1	0	1	1	1	0	1	1	1	0	1
102	NaN	NaN	NaN	NaN	NaN	NaN	NaN	NaN	Probable cation-transporting ATPase 13A1;ATPase type 13A1;MKIAA1825 protein	Atp13a;Atp13a1;mCG_23321;mKIAA1825	Q9EPE9;B2RS54;Q69Z96	membrane;integral to membrane;intrinsic to membrane;membrane part;cell part	nucleobase, nucleoside, nucleotide and nucleic acid metabolic process;purine nucleotide metabolic process;purine nucleotide biosynthetic process;purine nucleotide catabolic process;ATP catabolic process;nucleoside phosphate metabolic process;ATP biosynthetic process;nitrogen compound metabolic process;transport;ion transport;cation transport;metabolic process;catabolic process;biosynthetic proces…	nucleotide binding;catalytic activity;transporter activity;binding;ATP binding;ion transmembrane transporter activity;primary active transmembrane transporter activity;P-P-bond-hydrolysis-driven transmembrane transporter activity;ATPase activity, coupled to transmembrane movement of ions, phosphorylative mechanism;pyrophosphatase activity;hydrolase activity;hydrolase activity, acting on acid anhy…	1760500	883410	877100	1229200	637820	591410	403770	161200	242570	127500	84379	43116	0	0	0	1	1	1	1	IPI00109891;IPI00623842	Probable cation-transporting ATPase 13A1;ATPase type 13A1;MKIAA1825 protein	Atp13a;Atp13a1;mCG_23321;mKIAA1825	Q9EPE9;B2RS54;Q69Z96	1	1	1	0	1	1	1	0	1	1	1	0
103	NaN	NaN	NaN	NaN	4.629	NaN	NaN	NaN	Protein XRP2;Retinitis pigmentosa 2 homolog (Human);Retinitis pigmentosa 2 homolog (Human), isoform CRA_a;Retinitis pigmentosa 2 homolog (Human), isoform CRA_d	Rp2;Rp2h;mCG_126523;RP24-230A23.2-001;RP24-230A23.2-002	Q9EPK2-2;Q9EPK2;Q9EPK2-1;B1B076;Q9EPK2-3;Q9EPK2-4;B1B077	cytoplasm;plasma membrane;membrane;intracellular part;cell part	nucleobase, nucleoside, nucleotide and nucleic acid metabolic process;regulation of nucleotide metabolic process;purine nucleotide metabolic process;purine nucleotide biosynthetic process;nucleoside diphosphate phosphorylation;GTP biosynthetic process;pyrimidine nucleoside metabolic process;pyrimidine nucleotide metabolic process;pyrimidine nucleotide biosynthetic process;UTP biosynthetic process…	nucleotide binding;catalytic activity;nucleoside diphosphate kinase activity;GTPase activator activity;binding;ATP binding;GTP binding;enzyme activator activity;kinase activity;transferase activity;transferase activity, transferring phosphorus-containing groups;phosphotransferase activity, phosphate group as acceptor;purine nucleotide binding;guanyl nucleotide binding;nucleobase, nucleoside, nucl…	5512400	1082000	4430400	1175600	344300	831320	710060	121420	588640	696890	254170	442720	2929800	362110	2567700	1	1	1	0.310322	IPI00222852;IPI00110045;IPI00757510;IPI00756953	Protein XRP2;Retinitis pigmentosa 2 homolog (Human);Retinitis pigmentosa 2 homolog (Human), isoform CRA_a;Retinitis pigmentosa 2 homolog (Human), isoform CRA_d	Rp2;Rp2h;mCG_126523;RP24-230A23.2-001;RP24-230A23.2-002	Q9EPK2-2;Q9EPK2;Q9EPK2-1;B1B076;Q9EPK2-3;Q9EPK2-4;B1B077	1	1	1	2	1	1	1	2	1	1	1	2
104	NaN	0.25027	NaN	NaN	NaN	NaN	NaN	NaN	Cell division cycle 2-like protein kinase 1;Cell division protein kinase 11;Galactosyltransferase-associated protein kinase p58/GTA;PITSLRE serine/threonine-protein kinase CDC2L1;Cell division cycle 2-like 1;Cell division cycle 2-like 1, isoform CRA_d;Putative uncharacterized protein;Cdc2l1 protein	Cdc2l1;Cdk11;mCG_132264;RP23-183D11.4-001;Cdk11b;RP23-183D11.4-003	P24788-1;P24788;A2A9P5;Q3UXP3;Q9CVG6;P24788-2;A2A9P6;Q8R190	nucleus;nucleoplasm;organelle;membrane-bounded organelle;intracellular organelle;intracellular membrane-bounded organelle;organelle part;intracellular part;nuclear part;intracellular organelle part;cell part	regulation of cell growth;blastocyst development;protein modification process;protein phosphorylation;phosphorus metabolic process;phosphate metabolic process;apoptosis;cell cycle;regulation of mitosis;regulation of mitotic cell cycle;metabolic process;cell death;cellular process;regulation of gene expression;regulation of cell cycle process;programmed cell death;death;phosphorylation;regulation …	nucleotide binding;catalytic activity;protein kinase activity;protein serine-threonine kinase activity;cyclin-dependent protein kinase activity;binding;ATP binding;kinase activity;transferase activity;transferase activity, transferring phosphorus-containing groups;phosphotransferase activity, alcohol group as acceptor;purine nucleotide binding;adenyl nucleotide binding;ribonucleotide binding;puri…	5018500	2452600	2566000	0	0	0	0	0	0	4415000	2261400	2153600	603570	191170	412400	1	1	0.271685	1	IPI00110050;IPI00649424	Cell division cycle 2-like protein kinase 1;Cell division protein kinase 11;Galactosyltransferase-associated protein kinase p58/GTA;PITSLRE serine/threonine-protein kinase CDC2L1;Cell division cycle 2-like 1;Cell division cycle 2-like 1, isoform CRA_d;Putative uncharacterized protein;Cdc2l1 protein	Cdc2l1;Cdk11;mCG_132264;RP23-183D11.4-001;Cdk11b;RP23-183D11.4-003	P24788-1;P24788;A2A9P5;Q3UXP3;Q9CVG6;P24788-2;A2A9P6;Q8R190	0	0	3	1	0	0	3	1	0	0	3	1
106	NaN	NaN	NaN	NaN	NaN	NaN	NaN	NaN	RNA 3-terminal phosphate cyclase;RNA terminal phosphate cyclase domain-containing protein 1;Putative uncharacterized protein;RNA terminal phosphate cyclase domain 1;Rtcd1 protein;RNA terminal phosphate cyclase domain 1, isoform CRA_b	Rpc1;Rtcd1;mCG_2349	Q9D7H3;Q3TIJ4;Q3UAE6;Q5BLJ4;Q91YL8;Q3TVV2	nucleus;nucleoplasm;organelle;membrane-bounded organelle;intracellular organelle;intracellular membrane-bounded organelle;organelle part;intracellular part;nuclear part;intracellular organelle part;cell part	nucleobase, nucleoside, nucleotide and nucleic acid metabolic process;RNA processing;nitrogen compound metabolic process;metabolic process;cellular process;RNA metabolic process;cellular nitrogen compound metabolic process;macromolecule metabolic process;cellular metabolic process;primary metabolic process;cellular macromolecule metabolic process;nucleic acid metabolic process	nucleotide binding;catalytic activity;RNA-3'-phosphate cyclase activity;binding;ATP binding;cyclase activity;ligase activity;ligase activity, forming phosphoric ester bonds;purine nucleotide binding;adenyl nucleotide binding;ribonucleotide binding;purine ribonucleotide binding;adenyl ribonucleotide binding;purine ribonucleoside triphosphate binding	4060500	1844400	2216200	0	0	0	0	0	0	2332400	1433700	898680	1728200	410680	1317500	1	1	1	1	IPI00110315;IPI00943394	RNA 3-terminal phosphate cyclase;RNA terminal phosphate cyclase domain-containing protein 1;Putative uncharacterized protein;RNA terminal phosphate cyclase domain 1;Rtcd1 protein;RNA terminal phosphate cyclase domain 1, isoform CRA_b	Rpc1;Rtcd1;mCG_2349	Q9D7H3;Q3TIJ4;Q3UAE6;Q5BLJ4;Q91YL8;Q3TVV2	0	0	1	1	0	0	1	1	0	0	1	1
107	NaN	NaN	NaN	NaN	2.1259	NaN	NaN	NaN	Phospholysine phosphohistidine inorganic pyrophosphate phosphatase	Lhpp	Q9D7I5-1;Q9D7I5;Q9D7I5-2		metabolic process	catalytic activity;inorganic diphosphatase activity;pyrophosphatase activity;hydrolase activity;hydrolase activity, acting on acid anhydrides;hydrolase activity, acting on acid anhydrides, in phosphorus-containing anhydrides	5674000	1392700	4281200	0	0	0	0	0	0	2213100	898230	1314900	3460800	494510	2966300	1	1	1	0.860592	IPI00110351;IPI00856607	Phospholysine phosphohistidine inorganic pyrophosphate phosphatase	Lhpp	Q9D7I5-1;Q9D7I5;Q9D7I5-2	0	0	1	2	0	0	1	2	0	0	1	2
108	NaN	NaN	NaN	NaN	NaN	NaN	NaN	NaN	Uncharacterized protein C7orf50 homolog		Q9CXL3				3667600	1614000	2053600	1525200	1375200	150050	2142400	238810	1903600	0	0	0	0	0	0	1	1	1	1	IPI00110456	Uncharacterized protein C7orf50 homolog		Q9CXL3	1	1	0	0	1	1	0	0	1	1	0	0
110	NaN	NaN	NaN	NaN	NaN	NaN	NaN	NaN	FGFR1 oncogene partner 2;FGFR1 oncogene partner 2 homolog	Fgfr1op2;RP23-158O11.2-002;RP23-158O11.2-001	B2KG27;Q9CRA9-1;Q9CRA9;B2KG26;Q9CRA9-2	cytoplasm;intracellular part;cell part	response to stress;response to wounding;response to stimulus		1578200	425540	1152700	0	0	0	0	0	0	0	0	0	1578200	425540	1152700	1	1	1	1	IPI00895196;IPI00133534;IPI00894849;IPI00110657	FGFR1 oncogene partner 2;FGFR1 oncogene partner 2 homolog	Fgfr1op2;RP23-158O11.2-002;RP23-158O11.2-001	B2KG27;Q9CRA9-1;Q9CRA9;B2KG26;Q9CRA9-2	0	0	0	1	0	0	0	1	0	0	0	1
111	NaN	NaN	NaN	NaN	NaN	NaN	NaN	NaN	UPF0566 protein		Q9D820-1;Q9D820;Q9D820-2				0	0	0	0	0	0	0	0	0	0	0	0	0	0	0	1	1	1	1	IPI00110705;IPI00650054	UPF0566 protein		Q9D820-1;Q9D820;Q9D820-2	1	1	0	1	1	1	0	1	1	1	0	1
112	NaN	NaN	NaN	NaN	NaN	NaN	NaN	NaN	60S ribosomal protein L22-like 1;MCG16976, isoform CRA_c;Ribosomal protein L22 like 1	Rpl22l1;mCG_16976	Q9D7S7-1;Q9D7S7;Q0VBA4;Q9D7S7-2	intracellular;ribosome;ribonucleoprotein complex;macromolecular complex;organelle;non-membrane-bounded organelle;intracellular organelle;intracellular non-membrane-bounded organelle;intracellular part;cytoplasmic part;cell part	translation;metabolic process;biosynthetic process;macromolecule biosynthetic process;cellular process;protein metabolic process;cellular macromolecule biosynthetic process;macromolecule metabolic process;cellular metabolic process;primary metabolic process;cellular biosynthetic process;cellular macromolecule metabolic process;cellular protein metabolic process	structural constituent of ribosome;structural molecule activity	2834100	2018600	815450	940920	811920	129000	1893200	1206700	686450	0	0	0	0	0	0	1	1	1	1	IPI00110724;IPI00762362	60S ribosomal protein L22-like 1;MCG16976, isoform CRA_c;Ribosomal protein L22 like 1	Rpl22l1;mCG_16976	Q9D7S7-1;Q9D7S7;Q0VBA4;Q9D7S7-2	1	1	0	0	1	1	0	0	1	1	0	0
113	NaN	NaN	NaN	NaN	NaN	NaN	NaN	NaN	NEDD8 carrier protein UBE2F;NEDD8 protein ligase UBE2F;NEDD8-conjugating enzyme 2;NEDD8-conjugating enzyme UBE2F;Ubiquitin-conjugating enzyme E2 F	Ube2f;Ube2fa	Q9CY34		protein modification process;metabolic process;cellular process;protein metabolic process;protein modification by small protein conjugation;macromolecule metabolic process;macromolecule modification;post-translational protein modification;cellular metabolic process;primary metabolic process;cellular macromolecule metabolic process;cellular protein metabolic process;protein neddylation;protein mod…	nucleotide binding;catalytic activity;binding;ATP binding;ligase activity;ligase activity, forming carbon-nitrogen bonds;acid-amino acid ligase activity;purine nucleotide binding;small conjugating protein ligase activity;NEDD8 ligase activity;adenyl nucleotide binding;ribonucleotide binding;purine ribonucleotide binding;adenyl ribonucleotide binding;purine ribonucleoside triphosphate binding	1507300	162330	1344900	0	0	0	0	0	0	0	0	0	1507300	162330	1344900	1	1	1	1	IPI00110766	NEDD8 carrier protein UBE2F;NEDD8 protein ligase UBE2F;NEDD8-conjugating enzyme 2;NEDD8-conjugating enzyme UBE2F;Ubiquitin-conjugating enzyme E2 F	Ube2f;Ube2fa	Q9CY34	0	1	0	1	0	1	0	1	0	1	0	1
114	NaN	NaN	NaN	NaN	NaN	NaN	NaN	NaN	Actin, alpha skeletal muscle;Alpha-actin-1;Skeletal muscle alpha-actin mRNA.;Alpha-actin (Aa 40-375)	Acta;Acta1	P68134;Q61264;Q61272	stress fiber;cytoplasm;cytoskeleton;striated muscle thin filament;actin filament;actin cytoskeleton;sarcomere;actin filament bundle;macromolecular complex;actomyosin;organelle;non-membrane-bounded organelle;intracellular organelle;intracellular non-membrane-bounded organelle;protein complex;organelle part;intracellular part;cytoskeletal part;cytoplasmic part;intracellular organelle part;contracti…	system process;muscle system process;organelle organization;cytoskeleton organization;actin filament organization;response to external stimulus;response to mechanical stimulus;response to abiotic stimulus;response to endogenous stimulus;response to hormone stimulus;cellular process;response to extracellular stimulus;response to organic substance;response to inorganic substance;response to metal i…	nucleotide binding;binding;ATP binding;purine nucleotide binding;adenyl nucleotide binding;ribonucleotide binding;purine ribonucleotide binding;adenyl ribonucleotide binding;purine ribonucleoside triphosphate binding	5028100	2578300	2449800	0	0	0	0	0	0	1392900	1082200	310740	3635200	1496200	2139100	1	1	1	1	IPI00110827	Actin, alpha skeletal muscle;Alpha-actin-1;Skeletal muscle alpha-actin mRNA.;Alpha-actin (Aa 40-375)	Acta;Acta1	P68134;Q61264;Q61272	11	10	11	12	0	0	1	1	0	0	1	1
115	NaN	0.1787	NaN	NaN	NaN	NaN	NaN	NaN	Novel nuclear protein 1;Nucleolar protein Nop52;Ribosomal RNA processing protein 1 homolog A;RRP1-like protein;Rrp1 protein	Nnp1;Rrp1	P56183-1;P56183;Q05CN2;P56183-3;P56183-2;Q05DT3	nucleus;nucleolus;ribonucleoprotein complex;preribosome;preribosome, small subunit precursor;macromolecular complex;organelle;membrane-bounded organelle;non-membrane-bounded organelle;intracellular organelle;intracellular membrane-bounded organelle;intracellular non-membrane-bounded organelle;organelle part;intracellular part;nuclear part;intracellular organelle part;cell part	nucleobase, nucleoside, nucleotide and nucleic acid metabolic process;rRNA processing;RNA processing;nitrogen compound metabolic process;metabolic process;cellular process;RNA metabolic process;rRNA metabolic process;ncRNA processing;cellular nitrogen compound metabolic process;ncRNA metabolic process;macromolecule metabolic process;cellular metabolic process;primary metabolic process;cellular ma…		3265000	2731200	533840	104150	78083	26063	749930	554420	195510	2410900	2098700	312270	0	0	0	1	1	0.249162	1	IPI00110856;IPI00227815;IPI00621537	Novel nuclear protein 1;Nucleolar protein Nop52;Ribosomal RNA processing protein 1 homolog A;RRP1-like protein;Rrp1 protein	Nnp1;Rrp1	P56183-1;P56183;Q05CN2;P56183-3;P56183-2;Q05DT3	1	1	2	0	1	1	2	0	1	1	2	0
116	2.4382	NaN	NaN	NaN	NaN	NaN	NaN	NaN	LysM and putative peptidoglycan-binding domain-containing protein 2;LysM and putative peptidoglycan-binding domain-containing protein 1;LysM, putative peptidoglycan-binding, domain containing 1;MCG1025408;MCG13720	Lysmd2;Lysmd1;mCG_1025408;mCG_13720	Q9D7V2-1;Q9D7V2;Q9D0E3;A6H624;Q9D7V2-2		metabolic process;catabolic process;cell wall macromolecule catabolic process;macromolecule metabolic process;cell wall macromolecule metabolic process		2617500	746450	1871100	1807800	632520	1175300	809690	113930	695760	0	0	0	0	0	0	0.832751	1	1	1	IPI00110862;IPI00132447;IPI00785357	LysM and putative peptidoglycan-binding domain-containing protein 2;LysM and putative peptidoglycan-binding domain-containing protein 1;LysM, putative peptidoglycan-binding, domain containing 1;MCG1025408;MCG13720	Lysmd2;Lysmd1;mCG_1025408;mCG_13720	Q9D7V2-1;Q9D7V2;Q9D0E3;A6H624;Q9D7V2-2	2	1	0	0	2	1	0	0	2	1	0	0
118	NaN	NaN	NaN	NaN	NaN	NaN	NaN	NaN	28S ribosomal protein S22, mitochondrial	Mrps22;Rpms22	Q9CXW2	organellar small ribosomal subunit;mitochondrion;mitochondrial small ribosomal subunit;ribosome;small ribosomal subunit;ribonucleoprotein complex;macromolecular complex;organelle;membrane-bounded organelle;non-membrane-bounded organelle;intracellular organelle;intracellular membrane-bounded organelle;intracellular non-membrane-bounded organelle;organelle part;intracellular part;mitochondrial part…		structural constituent of ribosome;structural molecule activity	3564000	1579000	1985000	0	0	0	0	0	0	1613700	1072000	541780	1950200	507040	1443200	1	1	1	1	IPI00110918	28S ribosomal protein S22, mitochondrial	Mrps22;Rpms22	Q9CXW2	0	0	1	1	0	0	1	1	0	0	1	1
119	3.1394	NaN	NaN	NaN	NaN	NaN	NaN	NaN	Dual specificity phosphatase 3 (Vaccinia virus phosphatase VH1-related);Dual specificity protein phosphatase 3;T-DSP11;Dual specificity phosphatase 3 (Vaccinia virus phosphatase VH1-related), isoform CRA_b;Putative uncharacterized protein	Dusp3;RP23-398F7.3-003;mCG_21353;RP23-398F7.3-001	B1AQF4;Q9D7X3;B1AQF3;Q3V2Y9	immunological synapse;nucleus;cytosol;organelle;membrane-bounded organelle;intracellular organelle;intracellular membrane-bounded organelle;intracellular part;membrane part;cytoplasmic part;plasma membrane part;cell part	protein modification process;protein dephosphorylation;phosphorus metabolic process;phosphate metabolic process;metabolic process;cellular process;dephosphorylation;protein metabolic process;peptidyl-tyrosine dephosphorylation;macromolecule metabolic process;macromolecule modification;cellular metabolic process;primary metabolic process;cellular macromolecule metabolic process;cellular protein me…	catalytic activity;phosphoprotein phosphatase activity;protein tyrosine phosphatase activity;protein tyrosine-serine-threonine phosphatase activity;hydrolase activity;hydrolase activity, acting on ester bonds;phosphatase activity;phosphoric ester hydrolase activity;MAP kinase phosphatase activity	2533100	422710	2110400	1174300	232680	941640	1358800	190030	1168800	0	0	0	0	0	0	0.730719	1	1	1	IPI00648654;IPI00110990	Dual specificity phosphatase 3 (Vaccinia virus phosphatase VH1-related);Dual specificity protein phosphatase 3;T-DSP11;Dual specificity phosphatase 3 (Vaccinia virus phosphatase VH1-related), isoform CRA_b;Putative uncharacterized protein	Dusp3;RP23-398F7.3-003;mCG_21353;RP23-398F7.3-001	B1AQF4;Q9D7X3;B1AQF3;Q3V2Y9	1	1	0	0	1	1	0	0	1	1	0	0
120	NaN	NaN	NaN	NaN	NaN	NaN	NaN	NaN	DNA replication complex GINS protein PSF3;GINS complex subunit 3	Gins3;Psf3	Q9CY94	nucleus;organelle;membrane-bounded organelle;intracellular organelle;intracellular membrane-bounded organelle;intracellular part;cell part	nucleobase, nucleoside, nucleotide and nucleic acid metabolic process;DNA metabolic process;DNA replication;nitrogen compound metabolic process;metabolic process;biosynthetic process;macromolecule biosynthetic process;cellular process;cellular nitrogen compound metabolic process;cellular macromolecule biosynthetic process;macromolecule metabolic process;cellular metabolic process;primary metaboli…		718790	707500	11291	182040	182040	0	0	0	0	536760	525470	11291	0	0	0	1	1	1	1	IPI00111107	DNA replication complex GINS protein PSF3;GINS complex subunit 3	Gins3;Psf3	Q9CY94	1	0	1	0	1	0	1	0	1	0	1	0
121	NaN	NaN	NaN	NaN	NaN	NaN	NaN	NaN	Metabotropic glutamate receptor 8;Glutamate receptor, metabotropic 8;Grm8 protein;Putative uncharacterized protein	Gprc1h;Grm8;Mglur8;mCG_140785	P47743;B7ZMR4;Q05BD6;Q3UYA3	plasma membrane;integral to plasma membrane;membrane;integral to membrane;intrinsic to membrane;intrinsic to plasma membrane;membrane part;plasma membrane part;cell part;presynaptic membrane;cell projection;neuron projection;neuronal cell body;cell body;synapse part	system process;cell communication;signal transduction;cell surface receptor linked signaling pathway;G-protein coupled receptor protein signaling pathway;cell-cell signaling;synaptic transmission;neuron-neuron synaptic transmission;sensory perception;sensory perception of chemical stimulus;sensory perception of smell;cellular process;signaling;multicellular organismal process;synaptic transmissio…	adenylate cyclase inhibiting metabotropic glutamate receptor activity;group III metabotropic glutamate receptor activity;signal transducer activity;receptor activity;transmembrane receptor activity;G-protein coupled receptor activity;glutamate receptor activity;molecular transducer activity	249450	0	249450	249450	0	249450	0	0	0	0	0	0	0	0	0	1	1	1	1	IPI00111240;IPI00830950	Metabotropic glutamate receptor 8;Glutamate receptor, metabotropic 8;Grm8 protein;Putative uncharacterized protein	Gprc1h;Grm8;Mglur8;mCG_140785	P47743;B7ZMR4;Q05BD6;Q3UYA3	1	0	0	0	1	0	0	0	1	0	0	0
124	9.3565	NaN	NaN	NaN	NaN	NaN	NaN	NaN	Neuron-specific protein family member 2;Protein 8.5;Protein p19;Neuron specific gene family member 2;Neuron specific gene family member 2, isoform CRA_a;Putative uncharacterized protein	Nsg2;mCG_68015;RP23-71G18.1-001;RP23-71G18.1-003;RP23-71G18.1-002	P47759;Q5SS02;Q5SS03;Q5SS04	Golgi membrane;endosome;Golgi apparatus;endosome membrane;vesicle membrane;membrane;integral to membrane;cytoplasmic vesicle membrane;organelle membrane;intrinsic to membrane;cytoplasmic vesicle;late endosome membrane;vesicle;Golgi cisterna membrane;multivesicular body membrane;organelle;membrane-bounded organelle;intracellular organelle;intracellular membrane-bounded organelle;organelle part;int…	signal transduction;cell surface receptor linked signaling pathway;G-protein coupled receptor protein signaling pathway;dopamine receptor signaling pathway;cellular process;regulation of biological process;regulation of cellular process;response to stimulus;cellular response to stimulus;biological regulation	G-protein-coupled receptor binding;receptor binding;binding;protein binding;dopamine receptor binding	4028600	373650	3654900	1684400	184140	1500300	2137300	158160	1979100	0	0	0	206900	31354	175550	0.127672	1	1	1	IPI00111273;IPI00515215;IPI00515590	Neuron-specific protein family member 2;Protein 8.5;Protein p19;Neuron specific gene family member 2;Neuron specific gene family member 2, isoform CRA_a;Putative uncharacterized protein	Nsg2;mCG_68015;RP23-71G18.1-001;RP23-71G18.1-003;RP23-71G18.1-002	P47759;Q5SS02;Q5SS03;Q5SS04	2	1	0	1	2	1	0	1	2	1	0	1
125	NaN	NaN	NaN	NaN	NaN	NaN	NaN	NaN	Sorting nexin-27;Putative uncharacterized protein	Kiaa0488;Snx27	Q3UHD6-1;Q3UHD6;Q3UHD6-2;Q8BYM0	cytoplasm;endosome;early endosome;cytosol;organelle;membrane-bounded organelle;intracellular organelle;intracellular membrane-bounded organelle;intracellular part;cytoplasmic part;cell part	transport;cell communication;signal transduction;cellular process;protein transport;response to chemical stimulus;response to drug;establishment of protein localization;regulation of biological process;regulation of cellular process;response to stimulus;establishment of localization;cellular response to stimulus;biological regulation	binding;phospholipid binding;lipid binding;phosphatidylinositol binding	5355100	2375200	2979900	772710	182410	590300	1111700	172490	939230	1785200	1092400	692800	1685500	927950	757550	1	1	1	1	IPI00111320;IPI00756736;IPI00856993	Sorting nexin-27;Putative uncharacterized protein	Kiaa0488;Snx27	Q3UHD6-1;Q3UHD6;Q3UHD6-2;Q8BYM0	1	1	1	1	1	1	1	1	1	1	1	1
126	NaN	2.2759	NaN	NaN	NaN	NaN	NaN	NaN	Cytosolic 5-nucleotidase II;Cytosolic purine 5-nucleotidase	Nt5c2	Q3V1L4	cytoplasm;intracellular part;cell part	nucleobase, nucleoside, nucleotide and nucleic acid metabolic process;nucleoside phosphate metabolic process;nitrogen compound metabolic process;metabolic process;nucleotide metabolic process;cellular process;cellular nitrogen compound metabolic process;cellular metabolic process;primary metabolic process;small molecule metabolic process;nucleobase, nucleoside and nucleotide metabolic process	nucleotide binding;catalytic activity;binding;nucleotidase activity;5'-nucleotidase activity;hydrolase activity;hydrolase activity, acting on ester bonds;phosphatase activity;phosphoric ester hydrolase activity;ion binding;cation binding;metal ion binding	1064500	227060	837480	0	0	0	0	0	0	1064500	227060	837480	0	0	0	1	1	0.838221	1	IPI00944164;IPI00944120;IPI00111489	Cytosolic 5-nucleotidase II;Cytosolic purine 5-nucleotidase	Nt5c2	Q3V1L4	0	0	2	0	0	0	2	0	0	0	2	0
127	NaN	NaN	NaN	NaN	NaN	NaN	NaN	NaN	Phosphatase 2A inhibitor I2PP2A;Protein SET;Template-activating factor I;Putative uncharacterized protein;SET translocation;cDNA sequence BC085271;Set protein	Set;RP23-261D24.1-001;RP23-261D24.1-004;BC085271;RP23-261D24.1-003	Q9EQU5-1;Q9EQU5;Q3T9S3;A2BE93;Q5U445;A2BE92;Q921H2;Q9CRT3;Q9EQU5-3	nucleus;nucleoplasm;cytoplasm;endoplasmic reticulum;cytosol;macromolecular complex;organelle;membrane-bounded organelle;intracellular organelle;intracellular membrane-bounded organelle;protein complex;organelle part;intracellular part;nuclear part;cytoplasmic part;intracellular organelle part;cell part;perinuclear region of cytoplasm	chromatin organization;nucleosome assembly;organelle organization;cellular process;cellular component organization;cellular component assembly;cellular macromolecular complex subunit organization;cellular macromolecular complex assembly;nucleosome organization;macromolecular complex subunit organization;chromosome organization;macromolecular complex assembly;protein-DNA complex assembly;protein-D…	transcription repressor activity;transcription regulator activity	9841700	8668000	1173700	0	0	0	3851400	3430900	420450	4398500	4106900	291620	1591900	1130200	461680	1	1	1	1	IPI00111560;IPI00850678;IPI00755843;IPI00347814;IPI00754518;IPI00406502	Phosphatase 2A inhibitor I2PP2A;Protein SET;Template-activating factor I;Putative uncharacterized protein;SET translocation;cDNA sequence BC085271;Set protein	Set;RP23-261D24.1-001;RP23-261D24.1-004;BC085271;RP23-261D24.1-003	Q9EQU5-1;Q9EQU5;Q3T9S3;A2BE93;Q5U445;A2BE92;Q921H2;Q9CRT3;Q9EQU5-3	5	6	5	5	0	1	1	1	0	1	1	1
128	NaN	NaN	NaN	NaN	NaN	NaN	NaN	NaN	60S ribosomal protein L7-like 1;Putative uncharacterized protein;Rpl7l1 protein	Rpl7l1	Q9D8M4;Q3U8B9;Q99L18	intracellular;ribosome;large ribosomal subunit;ribonucleoprotein complex;macromolecular complex;organelle;non-membrane-bounded organelle;intracellular organelle;intracellular non-membrane-bounded organelle;organelle part;intracellular part;cytoplasmic part;intracellular organelle part;cell part	translation;metabolic process;biosynthetic process;macromolecule biosynthetic process;cellular process;protein metabolic process;cellular macromolecule biosynthetic process;macromolecule metabolic process;cellular metabolic process;primary metabolic process;cellular biosynthetic process;cellular macromolecule metabolic process;cellular protein metabolic process	structural constituent of ribosome;structural molecule activity;transcription regulator activity	628910	547440	81473	0	0	0	0	0	0	628910	547440	81473	0	0	0	1	1	1	1	IPI00111695	60S ribosomal protein L7-like 1;Putative uncharacterized protein;Rpl7l1 protein	Rpl7l1	Q9D8M4;Q3U8B9;Q99L18	0	0	1	0	0	0	1	0	0	0	1	0
129	NaN	NaN	NaN	NaN	2.3515	NaN	NaN	NaN	Protein FAM45A;Putative uncharacterized protein;RIKEN cDNA 1810055E12, isoform CRA_b	Fam45a;mCG_23044	Q9D8N2;Q3TH34				4435600	1700500	2735200	1335500	581690	753840	0	0	0	1396700	717720	678980	1703400	401090	1302300	1	1	1	0.801635	IPI00111730;IPI00954636;IPI00880676	Protein FAM45A;Putative uncharacterized protein;RIKEN cDNA 1810055E12, isoform CRA_b	Fam45a;mCG_23044	Q9D8N2;Q3TH34	1	0	1	2	1	0	1	2	1	0	1	2
130	NaN	NaN	NaN	NaN	NaN	NaN	NaN	NaN	MKIAA0751 protein;Rims2 protein;Rim2(+4A);Rim2;Rab-3-interacting molecule 2;Rab-3-interacting protein 2;Regulating synaptic membrane exocytosis protein 2;Rim2(+44A);Rim2(+40A)	mKIAA0751;Rims2;rim2;Rab3ip2;Rim2	Q6ZQ55;Q0VF51;Q6BCW1;Q6BCW3;Q9EQZ7-1;Q9EQZ7;Q6BCV7;Q6BCV9	cell fraction;membrane fraction;insoluble fraction;synaptosome;cell junction;membrane part;plasma membrane part;cell part;synapse	peptide secretion;transport;exocytosis;signal transduction;hormone transport;cellular process;regulation of hormone levels;peptide transport;vesicle-mediated transport;calcium ion-dependent exocytosis;second-messenger-mediated signaling;cAMP-mediated signaling;cyclic-nucleotide-mediated signaling;signal release;peptide hormone secretion;insulin secretion;secretion by cell;intracellular signal tra…	binding;protein binding;small GTPase regulator activity;zinc ion binding;Ras GTPase binding;Rab GTPase binding;enzyme binding;enzyme regulator activity;GTPase regulator activity;small GTPase binding;ion binding;cation binding;metal ion binding;transition metal ion binding;GTPase binding;nucleoside-triphosphatase regulator activity	637870	0	637870	0	0	0	0	0	0	0	0	0	637870	0	637870	1	1	1	1	IPI00460714;IPI00462051;IPI00111749	MKIAA0751 protein;Rims2 protein;Rim2(+4A);Rim2;Rab-3-interacting molecule 2;Rab-3-interacting protein 2;Regulating synaptic membrane exocytosis protein 2;Rim2(+44A);Rim2(+40A)	mKIAA0751;Rims2;rim2;Rab3ip2;Rim2	Q6ZQ55;Q0VF51;Q6BCW1;Q6BCW3;Q9EQZ7-1;Q9EQZ7;Q6BCV7;Q6BCV9	0	0	0	1	0	0	0	1	0	0	0	1
131	NaN	NaN	NaN	NaN	NaN	NaN	NaN	NaN	Entactin;Nidogen-1;Nidogen 1;Putative uncharacterized protein	Ent;Nid1	P10493;Q3TKX9	extracellular region;proteinaceous extracellular matrix;basement membrane;membrane;extracellular matrix;extracellular matrix part;extracellular region part;cell part	protein modification process;cell adhesion;cell-matrix adhesion;metabolic process;bioluminescence;cellular process;protein-chromophore linkage;protein metabolic process;biological adhesion;cell-substrate adhesion;macromolecule metabolic process;macromolecule modification;cellular metabolic process;primary metabolic process;cellular macromolecule metabolic process;cellular protein metabolic process	binding;calcium ion binding;protein binding;ion binding;cation binding;metal ion binding	12733000	1407300	11326000	3506900	68505	3438400	3977700	418870	3558800	2839400	539960	2299400	2409100	379950	2029100	1	1	1	1	IPI00111793;IPI00890881	Entactin;Nidogen-1;Nidogen 1;Putative uncharacterized protein	Ent;Nid1	P10493;Q3TKX9	1	1	1	1	1	1	1	1	1	1	1	1
132	NaN	0.6599	NaN	NaN	NaN	NaN	NaN	NaN	ESCRT-II complex subunit VPS22;Vacuolar-sorting protein SNF8;SNF8, ESCRT-II complex subunit, homolog (S. cerevisiae)	D11Moh34;Snf8;RP23-235J5.2-005	Q9CZ28;A2A6M1	nucleus;transcription factor complex;cytoplasm;endosome;endosome membrane;membrane;organelle membrane;late endosome membrane;macromolecular complex;organelle;membrane-bounded organelle;intracellular organelle;intracellular membrane-bounded organelle;protein complex;organelle part;intracellular part;nuclear part;endosomal part;cytoplasmic part;intracellular organelle part;nucleoplasm part;cell part	nucleobase, nucleoside, nucleotide and nucleic acid metabolic process;transcription, DNA-dependent;regulation of transcription, DNA-dependent;regulation of transcription from RNA polymerase II promoter;nitrogen compound metabolic process;transport;metabolic process;biosynthetic process;macromolecule biosynthetic process;regulation of biosynthetic process;cellular process;regulation of gene expres…	binding;protein binding;transcription factor binding	6231700	2169500	4062200	1039300	400360	638890	1885900	513250	1372600	2274100	1120700	1153500	1032500	135250	897240	1	1	0.538279	1	IPI00111949;IPI00648364	ESCRT-II complex subunit VPS22;Vacuolar-sorting protein SNF8;SNF8, ESCRT-II complex subunit, homolog (S. cerevisiae)	D11Moh34;Snf8;RP23-235J5.2-005	Q9CZ28;A2A6M1	1	1	2	1	1	1	2	1	1	1	2	1
133	NaN	NaN	NaN	NaN	NaN	NaN	NaN	NaN	Uroporphyrinogen decarboxylase	Urod	P70697	cytoplasm;cytosol;intracellular part;cytoplasmic part;cell part	liver development;organic acid metabolic process;cellular aromatic compound metabolic process;porphyrin metabolic process;porphyrin biosynthetic process;heme biosynthetic process;nitrogen compound metabolic process;metabolic process;biosynthetic process;response to toxin;response to endogenous stimulus;response to hormone stimulus;cellular process;response to organic substance;response to inorgan…	catalytic activity;uroporphyrinogen decarboxylase activity;binding;iron ion binding;ferrous iron binding;lyase activity;carbon-carbon lyase activity;carboxy-lyase activity;ion binding;cation binding;metal ion binding;transition metal ion binding	5606000	2299300	3306700	1438000	520640	917310	653960	266380	387580	2611900	1272500	1339500	902160	239780	662390	1	1	1	1	IPI00111958	Uroporphyrinogen decarboxylase	Urod	P70697	1	1	1	1	1	1	1	1	1	1	1	1
134	NaN	NaN	NaN	NaN	NaN	NaN	NaN	NaN	Acid maltase;Lysosomal alpha-glucosidase;Glucosidase, alpha, acid;Glucosidase, alpha, acid, isoform CRA_a	Gaa;mCG_15028;RP23-13O17.5-001;RP23-13O17.5-003	P70699;A2AFL4;A2AFL3	lytic vacuole;lysosome;lysosomal membrane;vacuole;vacuolar membrane;membrane;organelle membrane;organelle;membrane-bounded organelle;intracellular organelle;intracellular membrane-bounded organelle;organelle part;intracellular part;vacuolar part;cytoplasmic part;intracellular organelle part;cell part	polysaccharide catabolic process;regulation of the force of heart contraction;diaphragm contraction;heart morphogenesis;system process;skeletal muscle contraction;involuntary skeletal muscle contraction;muscle system process;respiratory system process;carbohydrate metabolic process;polysaccharide metabolic process;glycogen metabolic process;glycogen catabolic process;cellular glucan metabolic pro…	catalytic activity;hydrolase activity, hydrolyzing O-glycosyl compounds;alpha-glucosidase activity;binding;glucosidase activity;hydrolase activity;hydrolase activity, acting on glycosyl bonds;carbohydrate binding;maltose alpha-glucosidase activity	1494100	423170	1070900	0	0	0	0	0	0	0	0	0	1494100	423170	1070900	1	1	1	1	IPI00111960;IPI00649375	Acid maltase;Lysosomal alpha-glucosidase;Glucosidase, alpha, acid;Glucosidase, alpha, acid, isoform CRA_a	Gaa;mCG_15028;RP23-13O17.5-001;RP23-13O17.5-003	P70699;A2AFL4;A2AFL3	0	0	0	1	0	0	0	1	0	0	0	1
135	NaN	NaN	NaN	NaN	NaN	NaN	NaN	NaN	Carbohydrate kinase domain-containing protein	Carkd	Q9CZ42-1;Q9CZ42;Q9CZ42-3	mitochondrion;organelle;membrane-bounded organelle;intracellular organelle;intracellular membrane-bounded organelle;intracellular part;cytoplasmic part;cell part			3925600	670070	3255500	0	0	0	3201300	514230	2687100	0	0	0	724230	155840	568390	1	1	1	1	IPI00112032;IPI00895023	Carbohydrate kinase domain-containing protein	Carkd	Q9CZ42-1;Q9CZ42;Q9CZ42-3	4	6	5	6	0	1	0	1	0	1	0	1
136	NaN	NaN	NaN	NaN	NaN	NaN	NaN	NaN	Tetratricopeptide repeat protein 39C	Ttc39c	Q8VE09			binding	1185800	181060	1004700	0	0	0	1185800	181060	1004700	0	0	0	0	0	0	1	1	1	1	IPI00112093	Tetratricopeptide repeat protein 39C	Ttc39c	Q8VE09	0	1	0	0	0	1	0	0	0	1	0	0
137	NaN	NaN	NaN	NaN	NaN	NaN	NaN	NaN	Haloacid dehalogenase-like hydrolase domain-containing protein 3	Hdhd3	Q9CYW4	mitochondrion;organelle;membrane-bounded organelle;intracellular organelle;intracellular membrane-bounded organelle;intracellular part;cytoplasmic part;cell part	metabolic process	catalytic activity;phosphoglycolate phosphatase activity;hydrolase activity;hydrolase activity, acting on ester bonds;phosphatase activity;phosphoric ester hydrolase activity	26221000	5748800	20472000	2801000	735420	2065600	3396000	378720	3017300	12577000	4262800	8314700	7446600	371840	7074800	1	1	1	1	IPI00112128	Haloacid dehalogenase-like hydrolase domain-containing protein 3	Hdhd3	Q9CYW4	1	2	2	2	1	2	2	2	1	2	2	2
138	NaN	NaN	NaN	NaN	NaN	NaN	NaN	NaN	Glycine amidinotransferase, mitochondrial;L-arginine:glycine amidinotransferase;Transamidinase;Glycine amidinotransferase (L-arginine:glycine amidinotransferase);Putative uncharacterized protein	Gatm;mCG_10419;RP23-101F14.1-001	Q9D964;A2AK36;Q3UAM0;Q3UKD9;Q6IU01	mitochondrion;mitochondrial inner membrane;mitochondrial intermembrane space;membrane;organelle inner membrane;organelle membrane;mitochondrial membrane;organelle envelope lumen;membrane-enclosed lumen;organelle;membrane-bounded organelle;intracellular organelle;intracellular membrane-bounded organelle;organelle part;intracellular part;mitochondrial part;cytoplasmic part;intracellular organelle p…	organic acid metabolic process;cellular amino acid metabolic process;cellular modified amino acid metabolic process;phosphagen metabolic process;creatine metabolic process;creatine biosynthetic process;nitrogen compound metabolic process;response to stress;response to oxidative stress;response to nutrient;metabolic process;cellular amino acid biosynthetic process;biosynthetic process;amine metabo…	catalytic activity;binding;protein binding;amidinotransferase activity;glycine amidinotransferase activity;transferase activity;transferase activity, transferring one-carbon groups;transferase activity, transferring nitrogenous groups	1443600	1084900	358670	0	0	0	0	0	0	1443600	1084900	358670	0	0	0	1	1	1	1	IPI00112129	Glycine amidinotransferase, mitochondrial;L-arginine:glycine amidinotransferase;Transamidinase;Glycine amidinotransferase (L-arginine:glycine amidinotransferase);Putative uncharacterized protein	Gatm;mCG_10419;RP23-101F14.1-001	Q9D964;A2AK36;Q3UAM0;Q3UKD9;Q6IU01	0	0	1	0	0	0	1	0	0	0	1	0
139	NaN	NaN	NaN	NaN	NaN	NaN	NaN	NaN	Chemokine-like factor superfamily member 6;CKLF-like MARVEL transmembrane domain-containing protein 6;Putative uncharacterized protein	Cklfsf6;Cmtm6	Q9CZ69;Q3TX31;Q3UAS5;Q3UL30	extracellular space;membrane;integral to membrane;intrinsic to membrane;extracellular region part;membrane part;cell part	chemotaxis;response to external stimulus;locomotion;response to chemical stimulus;taxis;response to stimulus	receptor binding;cytokine activity;binding;protein binding	0	0	0	0	0	0	0	0	0	0	0	0	0	0	0	1	1	1	1	IPI00112144	Chemokine-like factor superfamily member 6;CKLF-like MARVEL transmembrane domain-containing protein 6;Putative uncharacterized protein	Cklfsf6;Cmtm6	Q9CZ69;Q3TX31;Q3UAS5;Q3UL30	1	1	0	1	1	1	0	1	1	1	0	1
140	0.62602	NaN	NaN	NaN	NaN	NaN	NaN	NaN	Pumilio homolog 1;Pumilio 1 (Drosophila);Pumilio 1 (Drosophila), isoform CRA_a;Putative uncharacterized protein;Pumilio homolog 2	Kiaa0099;Pum1;mCG_117665;RP24-233L10.1-001;RP24-233L10.1-004;RP24-233L10.1-003;Kiaa0235;Pum2;RP24-233L10.1-005	Q80U78-1;Q80U78;B1ASF2;Q3UR00;Q80U78-3;Q3TQ21;Q80U78-2;B1ASF3;Q3U4T5;Q80U78-4;Q3TRI4;Q3TTW5;Q80U58-1;Q80U58;Q3TTH9;Q3UR91;Q80U58-2;Q3TQ29;A8WHM8;Q3UHW0;Q80U58-3	cytoplasm;intracellular part;cell part	regulation of translation;regulation of biosynthetic process;regulation of gene expression;regulation of macromolecule biosynthetic process;posttranscriptional regulation of gene expression;regulation of metabolic process;regulation of cellular metabolic process;regulation of cellular biosynthetic process;regulation of cellular protein metabolic process;regulation of biological process;regulation…	nucleic acid binding;RNA binding;binding;protein binding	6056800	3293500	2763300	2466700	1571400	895330	1247000	634110	612870	1260800	801210	459600	1082300	286800	795510	0.46945	1	1	1	IPI00330262;IPI00400350;IPI00400349;IPI00400351;IPI00653366;IPI00112203;IPI00930762;IPI00400191;IPI00654246;IPI00400192	Pumilio homolog 1;Pumilio 1 (Drosophila);Pumilio 1 (Drosophila), isoform CRA_a;Putative uncharacterized protein;Pumilio homolog 2	Kiaa0099;Pum1;mCG_117665;RP24-233L10.1-001;RP24-233L10.1-004;RP24-233L10.1-003;Kiaa0235;Pum2;RP24-233L10.1-005	Q80U78-1;Q80U78;B1ASF2;Q3UR00;Q80U78-3;Q3TQ21;Q80U78-2;B1ASF3;Q3U4T5;Q80U78-4;Q3TRI4;Q3TTW5;Q80U58-1;Q80U58;Q3TTH9;Q3UR91;Q80U58-2;Q3TQ29;A8WHM8;Q3UHW0;Q80U58-3	1	1	1	1	1	1	1	1	1	1	1	1
141	NaN	NaN	NaN	NaN	3.3765	NaN	NaN	NaN	Transmembrane protein 126A	Tmem126a	Q9D8Y1;B0LAC9	mitochondrion;membrane;integral to membrane;intrinsic to membrane;organelle;membrane-bounded organelle;intracellular organelle;intracellular membrane-bounded organelle;intracellular part;membrane part;cytoplasmic part;cell part			1431700	344180	1087500	0	0	0	499230	154670	344560	0	0	0	932490	189520	742980	1	1	1	0.552001	IPI00112227;IPI00894982	Transmembrane protein 126A	Tmem126a	Q9D8Y1;B0LAC9	1	2	0	2	1	2	0	2	1	2	0	2
142	NaN	NaN	NaN	NaN	1.1991	NaN	NaN	NaN	NAC-alpha domain-containing protein 1	Kiaa0363;Nacad	Q5SWP3	nucleus;cytoplasm;organelle;membrane-bounded organelle;intracellular organelle;intracellular membrane-bounded organelle;intracellular part;cell part	transport;protein transport;establishment of protein localization;establishment of localization		1613700	1040400	573250	0	0	0	0	0	0	0	0	0	1613700	1040400	573250	1	1	1	0.669973	IPI00112419	NAC-alpha domain-containing protein 1	Kiaa0363;Nacad	Q5SWP3	0	0	0	2	0	0	0	2	0	0	0	2
143	NaN	1.7268	NaN	NaN	NaN	NaN	NaN	NaN	Ubiquitin conjugation factor E4 B;Ubiquitin fusion degradation protein 2;Ufd2a;Ubiquitination factor E4B, UFD2 homolog (S. cerevisiae);MKIAA0684 protein	Ube4b;Ufd2;RP23-173D8.1-001;mKIAA0684	Q9ES00;B2KFK2;Q6NWW1;Q80TU3;Q6DID4	ubiquitin ligase complex;nucleus;cytoplasm;macromolecular complex;organelle;membrane-bounded organelle;intracellular organelle;intracellular membrane-bounded organelle;protein complex;intracellular part;cell part	protein polyubiquitination;ventricular trabecular myocardium morphogenesis;protein folding;protein modification process;proteolysis;ubiquitin-dependent protein catabolic process;apoptosis;response to stress;metabolic process;cell death;catabolic process;macromolecule catabolic process;response to radiation;response to UV;response to light stimulus;response to abiotic stimulus;anatomical structure…	catalytic activity;ubiquitin-protein ligase activity;binding;protein binding;ligase activity;ligase activity, forming carbon-nitrogen bonds;acid-amino acid ligase activity;small conjugating protein ligase activity;enzyme binding;ubiquitin-ubiquitin ligase activity;unfolded protein binding	5708500	2400800	3307700	487550	280140	207410	2407400	1156600	1250800	2813500	964100	1849400	0	0	0	1	1	0.921255	1	IPI00112597;IPI00890844	Ubiquitin conjugation factor E4 B;Ubiquitin fusion degradation protein 2;Ufd2a;Ubiquitination factor E4B, UFD2 homolog (S. cerevisiae);MKIAA0684 protein	Ube4b;Ufd2;RP23-173D8.1-001;mKIAA0684	Q9ES00;B2KFK2;Q6NWW1;Q80TU3;Q6DID4	1	1	2	0	1	1	2	0	1	1	2	0
144	NaN	NaN	NaN	NaN	NaN	NaN	NaN	NaN	ATP-binding cassette sub-family A member 2;ATP-binding cassette transporter 2;Putative uncharacterized protein;MKIAA1062 protein;ATP-binding cassette sub-family A (ABC1) member 2;ATP-binding cassette, sub-family A (ABC1), member 2	Abc2;Abca2;mKIAA1062;mCG_18727;RP23-47P18.8-001	P41234;Q3TMR1;Q3TZM0;Q6ZPZ4;A2AJ26	lytic vacuole;lysosome;lysosomal membrane;endosome;vacuole;vacuolar membrane;microtubule organizing center;membrane;integral to membrane;cytoplasmic membrane-bounded vesicle;organelle membrane;intrinsic to membrane;cytoplasmic vesicle;vesicle;membrane-bounded vesicle;organelle;membrane-bounded organelle;intracellular organelle;intracellular membrane-bounded organelle;organelle part;intracellular …	nucleobase, nucleoside, nucleotide and nucleic acid metabolic process;purine nucleotide metabolic process;purine nucleotide catabolic process;ATP catabolic process;regulation of transcription, DNA-dependent;regulation of transcription from RNA polymerase II promoter;nucleoside phosphate metabolic process;nitrogen compound metabolic process;transport;metabolic process;catabolic process;nucleotide …	nucleotide binding;catalytic activity;binding;ATP binding;pyrophosphatase activity;hydrolase activity;hydrolase activity, acting on acid anhydrides;hydrolase activity, acting on acid anhydrides, in phosphorus-containing anhydrides;ATPase activity;purine nucleotide binding;nucleoside-triphosphatase activity;adenyl nucleotide binding;ribonucleotide binding;purine ribonucleotide binding;adenyl ribon…	1432500	389630	1042900	713890	321740	392150	0	0	0	320980	41048	279930	397660	26850	370810	1	1	1	1	IPI00112616;IPI00875653	ATP-binding cassette sub-family A member 2;ATP-binding cassette transporter 2;Putative uncharacterized protein;MKIAA1062 protein;ATP-binding cassette sub-family A (ABC1) member 2;ATP-binding cassette, sub-family A (ABC1), member 2	Abc2;Abca2;mKIAA1062;mCG_18727;RP23-47P18.8-001	P41234;Q3TMR1;Q3TZM0;Q6ZPZ4;A2AJ26	1	0	1	1	1	0	1	1	1	0	1	1
145	NaN	NaN	NaN	NaN	NaN	NaN	NaN	NaN	PDZ domain-containing protein 11;PDZ domain containing 11;PDZ domain containing 11, isoform CRA_a	Pdzd11;Pdzk11;mCG_12205;RP23-213F21.2-001	Q9CZG9;B1B030	cytosol;basolateral plasma membrane;intracellular part;membrane part;cytoplasmic part;plasma membrane part;cell part		binding;protein binding;protein C-terminus binding	179040	0	179040	0	0	0	0	0	0	0	0	0	179040	0	179040	1	1	1	1	IPI00112676	PDZ domain-containing protein 11;PDZ domain containing 11;PDZ domain containing 11, isoform CRA_a	Pdzd11;Pdzk11;mCG_12205;RP23-213F21.2-001	Q9CZG9;B1B030	0	0	0	1	0	0	0	1	0	0	0	1
147	NaN	NaN	NaN	NaN	NaN	NaN	NaN	NaN	Protein phosphatase 1 regulatory subunit 1A;Protein phosphatase inhibitor 1;Putative uncharacterized protein	Ppp1r1a	Q9ERT9;Q9CW88		carbohydrate metabolic process;polysaccharide metabolic process;glycogen metabolic process;cellular glucan metabolic process;generation of precursor metabolites and energy;energy reserve metabolic process;signal transduction;metabolic process;cellular process;energy derivation by oxidation of organic compounds;macromolecule metabolic process;glucan metabolic process;cellular metabolic process;pri…	enzyme inhibitor activity;protein phosphatase inhibitor activity;binding;protein binding;phosphatase regulator activity;phosphatase inhibitor activity;protein phosphatase regulator activity;enzyme regulator activity	939060	149510	789550	51175	13615	37560	835360	129480	705890	0	0	0	52525	6419.4	46105	1	1	1	1	IPI00112721	Protein phosphatase 1 regulatory subunit 1A;Protein phosphatase inhibitor 1;Putative uncharacterized protein	Ppp1r1a	Q9ERT9;Q9CW88	1	1	0	1	1	1	0	1	1	1	0	1
148	NaN	NaN	NaN	NaN	NaN	NaN	NaN	NaN	Atp8a1 protein;ATPase class I type 8A member 1;Chromaffin granule ATPase II;Probable phospholipid-transporting ATPase IA;Putative uncharacterized protein	Atp8a1;Atpc1	A1L332;Q52KQ7;P70704;Q3TRP7;Q8CA15	membrane;integral to membrane;intrinsic to membrane;membrane part;cell part;vesicle membrane;cytoplasmic vesicle membrane;secretory granule membrane;organelle membrane;cytoplasmic vesicle;vesicle;chromaffin granule membrane;organelle;intracellular organelle;organelle part;intracellular part;cytoplasmic vesicle part;cytoplasmic part;intracellular organelle part	nucleobase, nucleoside, nucleotide and nucleic acid metabolic process;purine nucleotide metabolic process;purine nucleotide biosynthetic process;nucleoside phosphate metabolic process;ATP biosynthetic process;nitrogen compound metabolic process;transport;lipid transport;metabolic process;biosynthetic process;nucleotide metabolic process;nucleoside triphosphate metabolic process;nucleoside triphos…	nucleotide binding;magnesium ion binding;catalytic activity;phospholipid-translocating ATPase activity;transporter activity;lipid transporter activity;binding;ATP binding;phospholipid transporter activity;ion transmembrane transporter activity;primary active transmembrane transporter activity;P-P-bond-hydrolysis-driven transmembrane transporter activity;ATPase activity, coupled to transmembrane m…	307880	77412	230470	46039	14060	31978	82258	16470	65788	33925	17459	16466	145660	29423	116240	1	1	1	1	IPI00466422;IPI00112776;IPI00830483;IPI00662513;IPI00830255;IPI00830370	Atp8a1 protein;ATPase class I type 8A member 1;Chromaffin granule ATPase II;Probable phospholipid-transporting ATPase IA;Putative uncharacterized protein	Atp8a1;Atpc1	A1L332;Q52KQ7;P70704;Q3TRP7;Q8CA15	14	16	17	16	1	1	1	1	1	1	1	1
149	NaN	NaN	NaN	NaN	NaN	NaN	NaN	NaN	Alpha-1,4-N-acetylhexosaminyltransferase EXTL2;Alpha-GalNAcT EXTL2;Exostosin-like 2;EXT-related protein 2;Glucuronyl-galactosyl-proteoglycan 4-alpha-N-acetylglucosaminyltransferase;Putative uncharacterized protein	Extl2;Extr2	Q9ES89;Q3TXF7;Q8C197;Q3TSR0;Q8C089	endoplasmic reticulum;endoplasmic reticulum membrane;membrane;integral to membrane;organelle membrane;intrinsic to membrane;intrinsic to endoplasmic reticulum membrane;intrinsic to organelle membrane;organelle;membrane-bounded organelle;intracellular organelle;intracellular membrane-bounded organelle;organelle part;intracellular part;membrane part;endoplasmic reticulum part;cytoplasmic part;intra…	carbohydrate metabolic process;monosaccharide metabolic process;amino sugar metabolic process;glucosamine metabolic process;N-acetylglucosamine metabolic process;alcohol metabolic process;nucleobase, nucleoside, nucleotide and nucleic acid metabolic process;nitrogen compound metabolic process;metabolic process;nucleotide-sugar metabolic process;cellular process;UDP-N-acetylgalactosamine metabolic…	glucuronyl-galactosyl-proteoglycan 4-alpha-N-acetylglucosaminyltransferase activity;catalytic activity;binding;UDP-glycosyltransferase activity;acetylglucosaminyltransferase activity;acetylgalactosaminyltransferase activity;transferase activity;transferase activity, transferring glycosyl groups;transferase activity, transferring hexosyl groups;alpha-1,4-N-acetylgalactosaminyltransferase activity;…	3011500	1321700	1689700	0	0	0	1074300	274820	799480	0	0	0	1937200	1046900	890220	1	1	1	1	IPI00112900;IPI00831562	Alpha-1,4-N-acetylhexosaminyltransferase EXTL2;Alpha-GalNAcT EXTL2;Exostosin-like 2;EXT-related protein 2;Glucuronyl-galactosyl-proteoglycan 4-alpha-N-acetylglucosaminyltransferase;Putative uncharacterized protein	Extl2;Extr2	Q9ES89;Q3TXF7;Q8C197;Q3TSR0;Q8C089	0	1	0	1	0	1	0	1	0	1	0	1
150	NaN	NaN	NaN	NaN	NaN	NaN	NaN	NaN	Ufm1-specific protease 1	D5Ertd655e;Ufsp1	Q9CZP0			catalytic activity;peptidase activity;cysteine-type peptidase activity;hydrolase activity;hydrolase activity, acting on ester bonds;thiolester hydrolase activity;small conjugating protein-specific protease activity;peptidase activity, acting on L-amino acid peptides;UFM1 hydrolase activity	1014500	62782	951760	0	0	0	0	0	0	0	0	0	1014500	62782	951760	1	1	1	1	IPI00112979	Ufm1-specific protease 1	D5Ertd655e;Ufsp1	Q9CZP0	0	0	0	1	0	0	0	1	0	0	0	1
151	NaN	NaN	NaN	NaN	NaN	NaN	NaN	NaN	Hsp90 co-chaperone Cdc37-like 1	Cdc37l1	Q9CZP7-1;Q9CZP7;Q9CZP7-4;Q9CZP7-3;Q9CZP7-2	cytoplasm;intracellular part;cell part			1212200	244280	967950	459410	82289	377120	752820	161990	590830	0	0	0	0	0	0	1	1	1	1	IPI00112992;IPI00885298;IPI00886260;IPI00886345	Hsp90 co-chaperone Cdc37-like 1	Cdc37l1	Q9CZP7-1;Q9CZP7;Q9CZP7-4;Q9CZP7-3;Q9CZP7-2	1	1	0	0	1	1	0	0	1	1	0	0
152	NaN	NaN	NaN	NaN	NaN	NaN	NaN	NaN	Chimerin (Chimaerin) 2;Putative uncharacterized protein;Beta-chimaerin;Beta-chimerin;Rho GTPase-activating protein 3	Chn2;mCG_121671;Arhgap3;Bch	Q3V2R3;Q80XD1-1;Q80XD1;B9EIU7;Q80XD1-2;Q80XD1-3;Q3TVA5	intracellular;cell part;membrane	signal transduction;cellular process;intracellular signal transduction;regulation of biological process;regulation of cellular process;response to stimulus;cellular response to stimulus;biological regulation;regulation of nucleotide metabolic process;regulation of catabolic process;regulation of nucleobase, nucleoside, nucleotide and nucleic acid metabolic process;regulation of metabolic process;…	binding;ion binding;cation binding;metal ion binding;GTPase activator activity;enzyme activator activity;enzyme regulator activity;GTPase regulator activity;nucleoside-triphosphatase regulator activity	4032700	812790	3219900	1828700	447910	1380800	1653100	212670	1440400	550930	152220	398710	0	0	0	1	1	1	1	IPI00761456;IPI00113201;IPI00653679;IPI00608049;IPI00856768	Chimerin (Chimaerin) 2;Putative uncharacterized protein;Beta-chimaerin;Beta-chimerin;Rho GTPase-activating protein 3	Chn2;mCG_121671;Arhgap3;Bch	Q3V2R3;Q80XD1-1;Q80XD1;B9EIU7;Q80XD1-2;Q80XD1-3;Q3TVA5	1	1	1	0	1	1	1	0	1	1	1	0
153	NaN	NaN	NaN	NaN	NaN	NaN	NaN	NaN	PtdIns-4,5-P2 4-Ptase II;Transmembrane protein 55A;Type II phosphatidylinositol 4,5-bisphosphate 4-phosphatase;Transmembrane protein 55A, isoform CRA_b;PtdIns-4,5-P2 4-Ptase I;Transmembrane protein 55B;Type I phosphatidylinositol 4,5-bisphosphate 4-phosphatase	Tmem55a;mCG_2667;RP23-379L17.2-001;Tmem55b	Q9CZX7;A2AP25;Q3TWL2	lytic vacuole;lysosome;lysosomal membrane;endosome;vacuole;vacuolar membrane;endosome membrane;membrane;integral to membrane;organelle membrane;intrinsic to membrane;late endosome membrane;organelle;membrane-bounded organelle;intracellular organelle;intracellular membrane-bounded organelle;organelle part;intracellular part;membrane part;vacuolar part;endosomal part;cytoplasmic part;intracellular …		catalytic activity;hydrolase activity	3458300	1809000	1649300	820120	466530	353590	293920	180110	113810	1277300	887810	389460	1066900	274550	792390	1	1	1	1	IPI00113239;IPI00356633;IPI00928369;IPI00928551;IPI00928203;IPI00928237	PtdIns-4,5-P2 4-Ptase II;Transmembrane protein 55A;Type II phosphatidylinositol 4,5-bisphosphate 4-phosphatase;Transmembrane protein 55A, isoform CRA_b;PtdIns-4,5-P2 4-Ptase I;Transmembrane protein 55B;Type I phosphatidylinositol 4,5-bisphosphate 4-phosphatase	Tmem55a;mCG_2667;RP23-379L17.2-001;Tmem55b	Q9CZX7;A2AP25;Q3TWL2	1	1	1	1	1	1	1	1	1	1	1	1
154	NaN	NaN	NaN	NaN	NaN	NaN	NaN	NaN	Transmembrane protein 85	Tmem85	Q9CZX9	membrane;integral to membrane;intrinsic to membrane;membrane part;cell part	apoptosis;cell death;cellular process;programmed cell death;death		609780	355100	254680	0	0	0	609780	355100	254680	0	0	0	0	0	0	1	1	1	1	IPI00113243	Transmembrane protein 85	Tmem85	Q9CZX9	0	1	0	0	0	1	0	0	0	1	0	0
155	NaN	NaN	NaN	NaN	NaN	NaN	NaN	NaN	Protein tweety homolog 1	Ttyh1	Q9D3A9-1;Q9D3A9;Q9D3A9-5	endoplasmic reticulum membrane;plasma membrane;membrane;integral to membrane;smooth endoplasmic reticulum membrane;organelle membrane;intrinsic to membrane;cell projection membrane;filopodium membrane;filopodium tip;macromolecular complex;ion channel complex;chloride channel complex;protein complex;organelle part;intracellular part;membrane part;endoplasmic reticulum part;cytoplasmic part;intrace…	nuclear division;transport;ion transport;anion transport;chloride transport;organelle organization;mitosis;cell adhesion;cellular process;inorganic anion transport;cellular component organization;cell-cell adhesion;cell cycle process;cell cycle phase;cellular component assembly;biological adhesion;cell projection organization;cell projection assembly;microspike assembly;cell-substrate adhesion;fi…	transporter activity;ion channel activity;anion channel activity;chloride channel activity;binding;calcium ion binding;anion transmembrane transporter activity;ion transmembrane transporter activity;channel activity;passive transmembrane transporter activity;substrate-specific channel activity;transmembrane transporter activity;substrate-specific transmembrane transporter activity;substrate-speci…	0	0	0	0	0	0	0	0	0	0	0	0	0	0	0	1	1	1	1	IPI00113244;IPI00875552	Protein tweety homolog 1	Ttyh1	Q9D3A9-1;Q9D3A9;Q9D3A9-5	1	1	1	0	1	1	1	0	1	1	1	0
156	NaN	NaN	NaN	NaN	NaN	NaN	NaN	NaN	Novel protein, possible orthologue of human TMEM189-UBE2V1;Ubiquitin-conjugating enzyme E2 variant 1;CROC-1;Putative uncharacterized protein	RP23-118A2.10-001;RP23-118A2.7-002;Ube2v1;Croc1;RP23-118A2.7-001	B7ZBY8;B7ZBY7;Q9CZY3-1;Q9CZY3;Q569Y6;Q9CZY3-2	nucleus;organelle;membrane-bounded organelle;intracellular organelle;intracellular membrane-bounded organelle;intracellular part;cell part	protein modification process;metabolic process;cellular process;regulation of metabolic process;protein metabolic process;macromolecule metabolic process;macromolecule modification;post-translational protein modification;cellular metabolic process;primary metabolic process;cellular macromolecule metabolic process;cellular protein metabolic process;regulation of biological process;regulation of pr…	catalytic activity;ligase activity;ligase activity, forming carbon-nitrogen bonds;acid-amino acid ligase activity;small conjugating protein ligase activity;binding;protein binding	14670000	4410300	10259000	282750	100600	182150	9126800	3633100	5493700	0	0	0	5260200	676570	4583600	1	1	1	1	IPI00918921;IPI00918685;IPI00113257;IPI00672748;IPI00464127;IPI00761442;IPI00919055	Novel protein, possible orthologue of human TMEM189-UBE2V1;Ubiquitin-conjugating enzyme E2 variant 1;CROC-1;Putative uncharacterized protein	RP23-118A2.10-001;RP23-118A2.7-002;Ube2v1;Croc1;RP23-118A2.7-001	B7ZBY8;B7ZBY7;Q9CZY3-1;Q9CZY3;Q569Y6;Q9CZY3-2	2	3	0	3	1	2	0	2	1	2	0	2
158	NaN	NaN	NaN	NaN	NaN	NaN	NaN	NaN	Dysferlin;Dystrophy-associated fer-1-like protein;Fer-1-like protein 1;Dysferlin variant a;Dysf protein	Dysf;Fer1l1	Q9ESD7-2;Q9ESD7;A0FLF1;Q9ESD7-1;Q9ESD7-3;Q7TQI2	plasma membrane;vesicle membrane;membrane;integral to membrane;T-tubule;cytoplasmic vesicle membrane;organelle membrane;intrinsic to membrane;cytoplasmic vesicle;vesicle;sarcolemma;organelle;intracellular organelle;organelle part;intracellular part;membrane part;cytoplasmic vesicle part;cytoplasmic part;intracellular organelle part;plasma membrane part;cell part	plasma membrane repair;vesicle fusion;cellular membrane fusion;organelle organization;plasma membrane organization;cellular process;cellular component organization;cellular membrane organization;vesicle organization;organelle fusion;membrane organization;membrane fusion;cellular component organization or biogenesis;cellular component organization or biogenesis at cellular level;cellular component…	binding;protein binding	812860	386530	426330	812860	386530	426330	0	0	0	0	0	0	0	0	0	1	1	1	1	IPI00113271;IPI00808203;IPI00915517;IPI00831676;IPI00831354	Dysferlin;Dystrophy-associated fer-1-like protein;Fer-1-like protein 1;Dysferlin variant a;Dysf protein	Dysf;Fer1l1	Q9ESD7-2;Q9ESD7;A0FLF1;Q9ESD7-1;Q9ESD7-3;Q7TQI2	1	0	0	0	1	0	0	0	1	0	0	0
159	NaN	NaN	NaN	NaN	NaN	NaN	NaN	NaN	Acidic leucine-rich nuclear phosphoprotein 32 family member B;Proliferation-related acidic leucine-rich protein PAL31;Putative uncharacterized protein	Anp32b;Pal31	Q9EST5-2;Q9EST5;Q9EST5-1;Q3UW32	nucleus;organelle;membrane-bounded organelle;intracellular organelle;intracellular membrane-bounded organelle;intracellular part;cell part			17237000	13038000	4198400	0	0	0	11759000	8501300	3258100	5477500	4537200	940270	0	0	0	1	1	1	1	IPI00113536;IPI00831258	Acidic leucine-rich nuclear phosphoprotein 32 family member B;Proliferation-related acidic leucine-rich protein PAL31;Putative uncharacterized protein	Anp32b;Pal31	Q9EST5-2;Q9EST5;Q9EST5-1;Q3UW32	1	2	2	1	0	1	1	0	0	1	1	0
160	NaN	NaN	NaN	NaN	NaN	NaN	NaN	NaN	ATP-dependent RNA helicase DDX24;DEAD box protein 24;Putative uncharacterized protein;DEAD (Asp-Glu-Ala-Asp) box polypeptide 24;DEAD (Asp-Glu-Ala-Asp) box polypeptide 24, isoform CRA_b	Ddx24;mCG_18595	Q9ESV0;Q3U7R4;Q3TLR1;Q3UYV7;Q7TM97;Q9CRZ6	nucleolus;cytoplasm;organelle;non-membrane-bounded organelle;intracellular organelle;intracellular non-membrane-bounded organelle;organelle part;intracellular part;nuclear part;intracellular organelle part;cell part		nucleotide binding;nucleic acid binding;RNA binding;catalytic activity;helicase activity;binding;ATP binding;ATP-dependent helicase activity;pyrophosphatase activity;hydrolase activity;hydrolase activity, acting on acid anhydrides;hydrolase activity, acting on acid anhydrides, in phosphorus-containing anhydrides;ATPase activity;purine nucleotide binding;nucleoside-triphosphatase activity;adenyl n…	1972500	1196100	776390	436240	286740	149510	348820	247250	101560	1187400	662080	525330	0	0	0	1	1	1	1	IPI00113576;IPI00380228	ATP-dependent RNA helicase DDX24;DEAD box protein 24;Putative uncharacterized protein;DEAD (Asp-Glu-Ala-Asp) box polypeptide 24;DEAD (Asp-Glu-Ala-Asp) box polypeptide 24, isoform CRA_b	Ddx24;mCG_18595	Q9ESV0;Q3U7R4;Q3TLR1;Q3UYV7;Q7TM97;Q9CRZ6	1	1	1	0	1	1	1	0	1	1	1	0
161	NaN	NaN	NaN	NaN	NaN	NaN	NaN	NaN							2404100	95384	2308700	0	0	0	2404100	95384	2308700	0	0	0	0	0	0	1	1	1	1	IPI00113617				1	2	1	1	0	1	0	0	0	1	0	0
162	NaN	0.1923	NaN	NaN	NaN	NaN	NaN	NaN	Dyskerin;H/ACA ribonucleoprotein complex subunit 4;Nopp140-associated protein of 57 kDa;Nucleolar protein family A member 4;Nucleolar protein NAP57;snoRNP protein DKC1;Putative uncharacterized protein;Dyskeratosis congenita 1, dyskerin homolog (Human);Dkc1 protein	Dkc1;BC068171;RP23-62O13.1-001;RP23-62O13.1-011;RP23-62O13.1-002	Q9ESX5;Q3TI79;Q3TM67;Q3UWE5;Q499D4;B7ZCL7;A2AN81	nucleus;telomerase holoenzyme complex;nucleolus;Cajal body;nuclear body;ribonucleoprotein complex;macromolecular complex;organelle;membrane-bounded organelle;non-membrane-bounded organelle;intracellular organelle;intracellular membrane-bounded organelle;intracellular non-membrane-bounded organelle;organelle part;intracellular part;nuclear part;intracellular organelle part;nucleoplasm part;cell pa…	rRNA modification;pseudouridine synthesis;nucleobase, nucleoside, nucleotide and nucleic acid metabolic process;rRNA processing;RNA processing;nitrogen compound metabolic process;metabolic process;RNA modification;cellular process;RNA metabolic process;rRNA metabolic process;ribonucleoprotein complex biogenesis;ncRNA processing;cellular nitrogen compound metabolic process;ncRNA metabolic process;…	nucleic acid binding;telomerase activity;RNA binding;catalytic activity;RNA-directed DNA polymerase activity;pseudouridylate synthase activity;binding;pseudouridine synthase activity;transferase activity;transferase activity, transferring phosphorus-containing groups;nucleotidyltransferase activity;lyase activity;carbon-oxygen lyase activity;hydro-lyase activity;isomerase activity;intramolecular …	8051200	5212800	2838400	1438100	924480	513580	2722100	1567600	1154500	3422400	2562600	859790	468630	158090	310530	1	1	0.25545	1	IPI00113635;IPI00675933;IPI00856637;IPI00881326;IPI00855003	Dyskerin;H/ACA ribonucleoprotein complex subunit 4;Nopp140-associated protein of 57 kDa;Nucleolar protein family A member 4;Nucleolar protein NAP57;snoRNP protein DKC1;Putative uncharacterized protein;Dyskeratosis congenita 1, dyskerin homolog (Human);Dkc1 protein	Dkc1;BC068171;RP23-62O13.1-001;RP23-62O13.1-011;RP23-62O13.1-002	Q9ESX5;Q3TI79;Q3TM67;Q3UWE5;Q499D4;B7ZCL7;A2AN81	1	1	2	1	1	1	2	1	1	1	2	1
163	NaN	NaN	NaN	NaN	NaN	NaN	NaN	NaN	Junctophilin type 3;Junctophilin-3;Putative uncharacterized protein	Jp3;Jph3	Q9ET77;Q8BR43	cell fraction;membrane fraction;insoluble fraction;endoplasmic reticulum;endoplasmic reticulum membrane;microsome;plasma membrane;membrane;integral to membrane;organelle membrane;intrinsic to membrane;vesicular fraction;organelle;membrane-bounded organelle;intracellular organelle;intracellular membrane-bounded organelle;organelle part;intracellular part;membrane part;endoplasmic reticulum part;cy…	locomotion		36917000	35442000	1475700	6943500	6227400	716120	0	0	0	0	0	0	29974000	29214000	759540	1	1	1	1	IPI00113636	Junctophilin type 3;Junctophilin-3;Putative uncharacterized protein	Jp3;Jph3	Q9ET77;Q8BR43	1	0	0	1	1	0	0	1	1	0	0	1
164	NaN	NaN	NaN	NaN	NaN	NaN	NaN	NaN	Degenerative spermatocyte homolog 1;Sphingolipid delta(4)-desaturase DES1	Degs;Degs1;Des1;Mdes	O09005	endoplasmic reticulum;endoplasmic reticulum membrane;membrane;integral to membrane;organelle membrane;intrinsic to membrane;organelle;membrane-bounded organelle;intracellular organelle;intracellular membrane-bounded organelle;organelle part;intracellular part;membrane part;endoplasmic reticulum part;cytoplasmic part;intracellular organelle part;cell part	organic acid metabolic process;lipid metabolic process;fatty acid metabolic process;fatty acid biosynthetic process;metabolic process;lipid biosynthetic process;biosynthetic process;cellular process;organic acid biosynthetic process;carboxylic acid metabolic process;monocarboxylic acid metabolic process;cellular ketone metabolic process;oxoacid metabolic process;cellular metabolic process;primary…	catalytic activity;oxidoreductase activity;oxidoreductase activity, acting on paired donors, with incorporation or reduction of molecular oxygen	1727300	844980	882340	0	0	0	0	0	0	1255700	759030	496710	471580	85950	385630	1	1	1	1	IPI00113731	Degenerative spermatocyte homolog 1;Sphingolipid delta(4)-desaturase DES1	Degs;Degs1;Des1;Mdes	O09005	0	0	1	1	0	0	1	1	0	0	1	1
165	NaN	NaN	NaN	NaN	NaN	NaN	NaN	NaN	GABA(A) receptor subunit alpha-1;Gamma-aminobutyric acid receptor subunit alpha-1;Putative uncharacterized protein;Gamma-aminobutyric acid (GABA-A) receptor, subunit alpha 1	Gabra1;Gabra-1;RP23-244K22.1-001	P62812;Q3URD4;Q544F7	plasma membrane;integral to plasma membrane;membrane;integral to membrane;cell junction;intrinsic to membrane;intrinsic to plasma membrane;macromolecular complex;ion channel complex;chloride channel complex;protein complex;membrane part;synapse part;plasma membrane part;cell part;synapse;postsynaptic membrane	transport;ion transport;anion transport;chloride transport;signal transduction;cell surface receptor linked signaling pathway;G-protein coupled receptor protein signaling pathway;gamma-aminobutyric acid signaling pathway;cellular process;inorganic anion transport;regulation of biological process;regulation of cellular process;response to stimulus;establishment of localization;cellular response to…	signal transducer activity;receptor activity;transmembrane receptor activity;GABA-A receptor activity;transporter activity;ion channel activity;extracellular ligand-gated ion channel activity;anion channel activity;chloride channel activity;binding;protein binding;drug binding;anion transmembrane transporter activity;ion transmembrane transporter activity;channel activity;ligand-gated ion channel…	12364000	736610	11627000	2973500	307440	2666000	3067200	154430	2912700	0	0	0	6323200	274740	6048500	1	1	1	1	IPI00113772	GABA(A) receptor subunit alpha-1;Gamma-aminobutyric acid receptor subunit alpha-1;Putative uncharacterized protein;Gamma-aminobutyric acid (GABA-A) receptor, subunit alpha 1	Gabra1;Gabra-1;RP23-244K22.1-001	P62812;Q3URD4;Q544F7	1	2	0	1	1	2	0	1	1	2	0	1
166	0.6023	NaN	NaN	NaN	NaN	NaN	NaN	NaN	Synaptosomal-associated protein;Synaptosomal-associated protein 23;Syndet;Vesicle-membrane fusion protein SNAP-23	RP23-158L6.2-002;Snap23;Sndt;mCG_11986;RP23-158L6.2-001;SNAP-23	Q9D3L3;O09044;A2AKH4	cell fraction;membrane fraction;insoluble fraction;microsome;plasma membrane;membrane;synaptosome;cytoplasmic vesicle;vesicle;vesicular fraction;organelle;intracellular organelle;intracellular part;cytoplasmic part;cell part;cell junction;membrane part;plasma membrane part;synapse	transport;exocytosis;cellular process;vesicle-mediated transport;secretion by cell;secretion;establishment of localization;establishment of localization in cell;protein transport;establishment of protein localization	binding;protein binding	3535400	2184700	1350800	972470	640840	331630	203690	87296	116390	2359300	1456500	902750	0	0	0	0.454503	1	1	1	IPI00113798;IPI00622270	Synaptosomal-associated protein;Synaptosomal-associated protein 23;Syndet;Vesicle-membrane fusion protein SNAP-23	RP23-158L6.2-002;Snap23;Sndt;mCG_11986;RP23-158L6.2-001;SNAP-23	Q9D3L3;O09044;A2AKH4	1	1	1	0	1	1	1	0	1	1	1	0
167	NaN	NaN	NaN	NaN	NaN	NaN	NaN	NaN	Metalloproteinase inhibitor 2;Tissue inhibitor of metalloproteinases 2;Tissue inhibitor of metalloproteinase 2;Timp2 protein;Putative uncharacterized protein	Timp2;Timp-2;mCG_140800;RP23-394O9.2-001	P25785;Q6GXA8;Q6PI17;Q8BSJ3	extracellular region;proteinaceous extracellular matrix;basement membrane;cell surface;extracellular matrix;extracellular matrix part;extracellular region part;cell part	regulation of nucleotide metabolic process;negative regulation of cell proliferation;regulation of signal transduction;regulation of intracellular protein kinase cascade;regulation of nucleobase, nucleoside, nucleotide and nucleic acid metabolic process;regulation of metabolic process;regulation of signaling;regulation of cyclic nucleotide metabolic process;regulation of cAMP metabolic process;re…	enzyme inhibitor activity;endopeptidase inhibitor activity;receptor binding;integrin binding;binding;protein binding;enzyme activator activity;metalloendopeptidase inhibitor activity;metalloenzyme regulator activity;enzyme regulator activity;peptidase inhibitor activity;protein complex binding;ion binding;cation binding;metal ion binding;metalloenzyme inhibitor activity;peptidase regulator activi…	869080	184750	684330	0	0	0	0	0	0	0	0	0	869080	184750	684330	1	1	1	1	IPI00113863;IPI00649059	Metalloproteinase inhibitor 2;Tissue inhibitor of metalloproteinases 2;Tissue inhibitor of metalloproteinase 2;Timp2 protein;Putative uncharacterized protein	Timp2;Timp-2;mCG_140800;RP23-394O9.2-001	P25785;Q6GXA8;Q6PI17;Q8BSJ3	0	0	0	1	0	0	0	1	0	0	0	1
168	NaN	NaN	NaN	NaN	NaN	NaN	NaN	NaN	Putative uncharacterized protein;Interleukin-1 receptor accessory protein	Il1rap	Q3UVZ1;Q3V2X3;Q61730-1;Q61730;Q61730-2;Q3UEL3	membrane;integral to membrane;intrinsic to membrane;membrane part;cell part;extracellular region;plasma membrane	immune system process;response to stress;defense response;immune response;signal transduction;cell surface receptor linked signaling pathway;metabolic process;cellular process;response to organic substance;cytokine-mediated signaling pathway;response to cytokine stimulus;cytokine biosynthetic process;interleukin-2 biosynthetic process;cytokine metabolic process;response to chemical stimulus;macro…	signal transducer activity;receptor activity;transmembrane receptor activity;cytokine receptor activity;interleukin-1 receptor activity;binding;protein binding;growth factor binding;cytokine binding;interleukin-1 binding;molecular transducer activity	2970600	1583300	1387300	1450400	869590	580770	1035100	455340	579810	485060	258370	226690	0	0	0	1	1	1	1	IPI00929886;IPI00653610;IPI00124823;IPI00113879	Putative uncharacterized protein;Interleukin-1 receptor accessory protein	Il1rap	Q3UVZ1;Q3V2X3;Q61730-1;Q61730;Q61730-2;Q3UEL3	1	1	1	0	1	1	1	0	1	1	1	0
169	NaN	NaN	NaN	NaN	NaN	NaN	NaN	NaN	GDP-mannose pyrophosphorylase B;GTP-mannose-1-phosphate guanylyltransferase beta;Mannose-1-phosphate guanyltransferase beta	Gmppb	Q8BTZ7	mitochondrion;organelle;membrane-bounded organelle;intracellular organelle;intracellular membrane-bounded organelle;intracellular part;cytoplasmic part;cell part	metabolic process;biosynthetic process	nucleotide binding;catalytic activity;mannose-1-phosphate guanylyltransferase activity;binding;GTP binding;mannose-phosphate guanylyltransferase activity;transferase activity;transferase activity, transferring phosphorus-containing groups;nucleotidyltransferase activity;purine nucleotide binding;guanyl nucleotide binding;ribonucleotide binding;purine ribonucleotide binding;guanyl ribonucleotide b…	398350	175250	223100	0	0	0	0	0	0	398350	175250	223100	0	0	0	1	1	1	1	IPI00113992	GDP-mannose pyrophosphorylase B;GTP-mannose-1-phosphate guanylyltransferase beta;Mannose-1-phosphate guanyltransferase beta	Gmppb	Q8BTZ7	1	1	2	1	1	1	2	1	1	1	2	1
171	NaN	NaN	NaN	NaN	NaN	NaN	NaN	NaN	Histone deacetylase 1;Hdac1 protein	Hdac1;RP23-209C6.7-001	O09106;Q58E49	histone deacetylase complex;chromatin;nuclear chromatin;heterochromatin;nucleus;transcription factor complex;cytoplasm;NuRD complex;chromatin remodeling complex;transcriptional repressor complex;macromolecular complex;neuronal cell body;organelle;membrane-bounded organelle;intracellular organelle;intracellular membrane-bounded organelle;protein complex;cell body;organelle part;intracellular part;…	negative regulation of transcription from RNA polymerase II promoter;nucleobase, nucleoside, nucleotide and nucleic acid metabolic process;chromatin organization;transcription, DNA-dependent;regulation of transcription, DNA-dependent;regulation of transcription from RNA polymerase II promoter;protein modification process;protein deacetylation;nitrogen compound metabolic process;response to stress…	protein binding transcription factor activity;transcription factor binding transcription factor activity;nucleic acid binding transcription factor activity;nucleic acid binding;DNA binding;chromatin binding;sequence-specific DNA binding transcription factor activity;transcription cofactor activity;transcription corepressor activity;catalytic activity;histone deacetylase activity;binding;protein b…	918930	610730	308200	0	0	0	0	0	0	918930	610730	308200	0	0	0	1	1	1	1	IPI00114232;IPI00850738	Histone deacetylase 1;Hdac1 protein	Hdac1;RP23-209C6.7-001	O09106;Q58E49	0	0	1	0	0	0	1	0	0	0	1	0
172	NaN	NaN	NaN	NaN	NaN	NaN	NaN	NaN	Putative uncharacterized protein;MKIAA0372 protein	AK129128;Ttc37;mKIAA0372	Q3UYZ5;Q6ZQC8			binding	4350600	1615400	2735200	2348300	844880	1503400	1628600	563040	1065600	373670	207470	166210	0	0	0	1	1	1	1	IPI00114254	Putative uncharacterized protein;MKIAA0372 protein	AK129128;Ttc37;mKIAA0372	Q3UYZ5;Q6ZQC8	1	1	1	0	1	1	1	0	1	1	1	0
173	NaN	NaN	NaN	NaN	NaN	NaN	NaN	NaN	90 kDa ribosomal protein S6 kinase 3;MAP kinase-activated protein kinase 1b;pp90RSK2;Ribosomal protein S6 kinase alpha-3;Ribosomal S6 kinase 2;Rps6ka3 protein;Ribosomal protein S6 kinase polypeptide 3	Mapkapk1b;Rps6ka3;Rps6ka-rs1;Rsk2;RP23-52L10.1-002	P18654;A7E215;B1AXN9	nucleus;cytoplasm;organelle;membrane-bounded organelle;intracellular organelle;intracellular membrane-bounded organelle;intracellular part;cell part;ribosome;ribonucleoprotein complex;macromolecular complex;non-membrane-bounded organelle;intracellular non-membrane-bounded organelle;cytoplasmic part	protein modification process;protein phosphorylation;phosphorus metabolic process;phosphate metabolic process;signal transduction;intracellular protein kinase cascade;metabolic process;cellular process;phosphorylation;protein metabolic process;signal transduction via phosphorylation event;intracellular signal transduction;macromolecule metabolic process;macromolecule modification;cellular metabol…	nucleotide binding;magnesium ion binding;catalytic activity;protein kinase activity;protein serine-threonine kinase activity;binding;ATP binding;kinase activity;transferase activity;transferase activity, transferring phosphorus-containing groups;phosphotransferase activity, alcohol group as acceptor;purine nucleotide binding;adenyl nucleotide binding;ribonucleotide binding;purine ribonucleotide b…	2376300	1378800	997490	749850	551980	197870	0	0	0	1049200	695440	353810	577210	131400	445810	1	1	1	1	IPI00114333;IPI00831226	90 kDa ribosomal protein S6 kinase 3;MAP kinase-activated protein kinase 1b;pp90RSK2;Ribosomal protein S6 kinase alpha-3;Ribosomal S6 kinase 2;Rps6ka3 protein;Ribosomal protein S6 kinase polypeptide 3	Mapkapk1b;Rps6ka3;Rps6ka-rs1;Rsk2;RP23-52L10.1-002	P18654;A7E215;B1AXN9	1	0	2	5	1	0	1	1	1	0	1	1
174	NaN	NaN	NaN	NaN	NaN	NaN	NaN	NaN	Hexokinase type II;Hexokinase-2	Hk2	O08528	mitochondrion;organelle;membrane-bounded organelle;intracellular organelle;intracellular membrane-bounded organelle;intracellular part;cytoplasmic part;cell part	carbohydrate metabolic process;monosaccharide metabolic process;glucose metabolic process;glucose catabolic process;alcohol metabolic process;generation of precursor metabolites and energy;glycolysis;phosphorus metabolic process;phosphate metabolic process;transport;organelle organization;mitochondrion organization;body fluid secretion;lactation;metabolic process;apoptotic mitochondrial changes;c…	nucleotide binding;catalytic activity;hexokinase activity;binding;ATP binding;sugar binding;glucose binding;kinase activity;transferase activity;transferase activity, transferring phosphorus-containing groups;phosphotransferase activity, alcohol group as acceptor;purine nucleotide binding;carbohydrate kinase activity;carbohydrate binding;adenyl nucleotide binding;ribonucleotide binding;purine rib…	0	0	0	0	0	0	0	0	0	0	0	0	0	0	0	1	1	1	1	IPI00114342	Hexokinase type II;Hexokinase-2	Hk2	O08528	3	2	2	2	1	0	0	0	1	0	0	0
175	NaN	NaN	NaN	NaN	NaN	NaN	NaN	NaN	Putative uncharacterized protein;Mutated in multiple advanced cancers 1;Phosphatase and tensin homolog;Phosphatidylinositol-3,4,5-trisphosphate 3-phosphatase and dual-specificity protein phosphatase PTEN	Pten;Mmac1	Q3UUN5;O08586;Q3UUT8;Q8BSR7	cell fraction;membrane fraction;insoluble fraction;nucleus;cytoplasm;mitochondrion;membrane;nuclear body;PML body;synaptosome;cell projection;neuron projection;dendritic spine;myelin sheath;Schmidt-Lanterman incisure;organelle;membrane-bounded organelle;intracellular organelle;intracellular membrane-bounded organelle;neuron spine;organelle part;intracellular part;nuclear part;cytoplasmic part;int…	regulation of cell-matrix adhesion;negative regulation of cell-matrix adhesion;carbohydrate metabolic process;protein modification process;protein dephosphorylation;lipid metabolic process;phospholipid metabolic process;glycerophospholipid metabolic process;phosphorus metabolic process;phosphate metabolic process;negative regulation of cell adhesion;metabolic process;negative regulation of cell p…	magnesium ion binding;catalytic activity;inositol or phosphatidylinositol phosphatase activity;phosphoprotein phosphatase activity;protein tyrosine phosphatase activity;binding;protein binding;protein tyrosine-serine-threonine phosphatase activity;phosphatidylinositol-3,4,5-trisphosphate 3-phosphatase activity;hydrolase activity;hydrolase activity, acting on ester bonds;phosphatase activity;prote…	3678900	474120	3204800	600430	164520	435920	0	0	0	871140	159340	711800	2207300	150260	2057100	1	1	1	1	IPI00652977;IPI00114410	Putative uncharacterized protein;Mutated in multiple advanced cancers 1;Phosphatase and tensin homolog;Phosphatidylinositol-3,4,5-trisphosphate 3-phosphatase and dual-specificity protein phosphatase PTEN	Pten;Mmac1	Q3UUN5;O08586;Q3UUT8;Q8BSR7	1	0	1	1	1	0	1	1	1	0	1	1
177	NaN	NaN	NaN	NaN	NaN	NaN	NaN	NaN	Dehydrogenase/reductase SDR family member 7B	Dhrs7b	Q99J47-1;Q99J47;Q99J47-2	peroxisome;peroxisomal membrane;membrane;integral to membrane;organelle membrane;intrinsic to membrane;microbody membrane;microbody;organelle;membrane-bounded organelle;intracellular organelle;intracellular membrane-bounded organelle;organelle part;intracellular part;membrane part;microbody part;peroxisomal part;cytoplasmic part;intracellular organelle part;cell part	metabolic process;oxidation-reduction process	catalytic activity;binding;oxidoreductase activity	2966900	743770	2223100	229670	88522	141140	668120	150400	517720	1047700	415360	632310	1021400	89482	931920	1	1	1	1	IPI00114878;IPI00877337;IPI00850730	Dehydrogenase/reductase SDR family member 7B	Dhrs7b	Q99J47-1;Q99J47;Q99J47-2	1	1	1	1	1	1	1	1	1	1	1	1
178	NaN	NaN	NaN	NaN	NaN	NaN	NaN	NaN	Chromobox protein homolog 6;Neuronal pentraxin with chromo domain;Neuronal pentraxin receptor;Putative uncharacterized protein;Nptxr protein;Neuronal pentraxin 1.3 kb variant;Neuronal pentraxin 1.4 kb variant;Neuronal pentraxin 1.1 kb variant	Cbx6;Npcd;Nptxr;Npr	Q9DBY5;Q6TKP2;B9EIV5;Q3UH37;Q3UH69;Q6PD36;Q6TLW2;Q99J85;Q6TLW0;Q6TLW1	chromatin;heterochromatin;nucleus;organelle;membrane-bounded organelle;intracellular organelle;intracellular membrane-bounded organelle;organelle part;intracellular part;chromosomal part;intracellular organelle part;cell part;membrane;integral to membrane;intrinsic to membrane;membrane part	nucleobase, nucleoside, nucleotide and nucleic acid metabolic process;chromatin organization;chromatin assembly or disassembly;transcription, DNA-dependent;regulation of transcription, DNA-dependent;nitrogen compound metabolic process;organelle organization;metabolic process;biosynthetic process;macromolecule biosynthetic process;regulation of biosynthetic process;cellular process;regulation of g…	nucleic acid binding;chromatin binding;RNA binding;single-stranded RNA binding;binding;signal transducer activity;receptor activity;molecular transducer activity;ion binding;cation binding;metal ion binding	456290	0	456290	0	0	0	456290	0	456290	0	0	0	0	0	0	1	1	1	1	IPI00751159;IPI00749947;IPI00114939;IPI00757836;IPI00749566	Chromobox protein homolog 6;Neuronal pentraxin with chromo domain;Neuronal pentraxin receptor;Putative uncharacterized protein;Nptxr protein;Neuronal pentraxin 1.3 kb variant;Neuronal pentraxin 1.4 kb variant;Neuronal pentraxin 1.1 kb variant	Cbx6;Npcd;Nptxr;Npr	Q9DBY5;Q6TKP2;B9EIV5;Q3UH37;Q3UH69;Q6PD36;Q6TLW2;Q99J85;Q6TLW0;Q6TLW1	0	1	0	0	0	1	0	0	0	1	0	0
179	NaN	NaN	NaN	NaN	NaN	NaN	NaN	NaN	Brain calcium channel III;Calcium channel, L type, alpha-1 polypeptide isoform 5;Voltage-dependent N-type calcium channel subunit alpha-1B;Voltage-gated calcium channel subunit alpha Cav2.2;Calcium channel, voltage-dependent, N type, alpha 1B subunit;Putative uncharacterized protein	Cach5;Cacna1b;Cacnl1a5;Cchn1a;RP23-264D16.5-003;RP23-264D16.5-002;RP23-264D16.5-004;RP23-264D16.5-009	O55017-2;O55017;A2AIR7;O55017-1;A2AIR8;Q3UYN6;A2AIR9;A2AIZ9	cell fraction;membrane fraction;insoluble fraction;plasma membrane;voltage-gated calcium channel complex;membrane;integral to membrane;synaptosome;dendrite;intrinsic to membrane;macromolecular complex;axon part;ion channel complex;cation channel complex;calcium channel complex;cell projection;neuron projection;neuronal cell body;dendritic shaft;protein complex;axon terminus;cell body;neuron proje…	regulation of neurotransmitter levels;positive regulation of neurotransmitter secretion;transport;ion transport;cation transport;calcium ion transport;neurotransmitter transport;response to stress;neurotransmitter secretion;behavior;locomotory behavior;regulation of heart contraction;regulation of blood pressure;response to endogenous stimulus;response to hormone stimulus;cellular process;respons…	nucleotide binding;transporter activity;ion channel activity;voltage-gated ion channel activity;voltage-gated calcium channel activity;cation channel activity;calcium channel activity;binding;protein binding;ATP binding;cation transmembrane transporter activity;ion transmembrane transporter activity;channel activity;purine nucleotide binding;passive transmembrane transporter activity;voltage-gate…	78404	5896.3	72507	78404	5896.3	72507	0	0	0	0	0	0	0	0	0	1	1	1	1	IPI00466672;IPI00115062;IPI00750241;IPI00753975	Brain calcium channel III;Calcium channel, L type, alpha-1 polypeptide isoform 5;Voltage-dependent N-type calcium channel subunit alpha-1B;Voltage-gated calcium channel subunit alpha Cav2.2;Calcium channel, voltage-dependent, N type, alpha 1B subunit;Putative uncharacterized protein	Cach5;Cacna1b;Cacnl1a5;Cchn1a;RP23-264D16.5-003;RP23-264D16.5-002;RP23-264D16.5-004;RP23-264D16.5-009	O55017-2;O55017;A2AIR7;O55017-1;A2AIR8;Q3UYN6;A2AIR9;A2AIZ9	1	0	0	0	1	0	0	0	1	0	0	0
180	NaN	NaN	NaN	NaN	NaN	NaN	NaN	NaN	[3-methyl-2-oxobutanoate dehydrogenase [lipoamide]] kinase, mitochondrial;Branched-chain alpha-ketoacid dehydrogenase kinase;Putative uncharacterized protein;Branched chain ketoacid dehydrogenase kinase, isoform CRA_a;Bckdk protein	Bckdk;mCG_22532	O55028;Q3UC13;Q3UCB5;Q8C6H9;Q99KP1	mitochondrion;mitochondrial matrix;mitochondrial alpha-ketoglutarate dehydrogenase complex;mitochondrial tricarboxylic acid cycle enzyme complex;membrane-enclosed lumen;macromolecular complex;organelle;membrane-bounded organelle;intracellular organelle;intracellular membrane-bounded organelle;organelle lumen;protein complex;organelle part;intracellular part;mitochondrial part;cytoplasmic part;int…	two-component signal transduction system (phosphorelay);organic acid metabolic process;protein modification process;protein phosphorylation;cellular amino acid metabolic process;phosphorus metabolic process;phosphate metabolic process;nitrogen compound metabolic process;signal transduction;metabolic process;catabolic process;cellular amino acid catabolic process;branched chain family amino acid m…	two-component sensor activity;nucleotide binding;catalytic activity;protein kinase activity;protein histidine kinase activity;protein serine-threonine kinase activity;signal transducer activity;binding;ATP binding;kinase activity;transferase activity;transferase activity, transferring phosphorus-containing groups;phosphotransferase activity, alcohol group as acceptor;phosphotransferase activity, …	2747400	1076800	1670600	1176400	475930	700430	1571000	600850	970160	0	0	0	0	0	0	1	1	1	1	IPI00115094;IPI00856635	[3-methyl-2-oxobutanoate dehydrogenase [lipoamide]] kinase, mitochondrial;Branched-chain alpha-ketoacid dehydrogenase kinase;Putative uncharacterized protein;Branched chain ketoacid dehydrogenase kinase, isoform CRA_a;Bckdk protein	Bckdk;mCG_22532	O55028;Q3UC13;Q3UCB5;Q8C6H9;Q99KP1	1	1	0	0	1	1	0	0	1	1	0	0
181	NaN	NaN	NaN	NaN	NaN	NaN	NaN	NaN	Retinal rod rhodopsin-sensitive cGMP 3,5-cyclic phosphodiesterase subunit delta;Putative uncharacterized protein	Pde6d	O55057;Q3TDQ8;Q3URU9		system process;regulation of nucleotide metabolic process;signal transduction;sensory perception;visual perception;phototransduction;response to radiation;response to light stimulus;detection of external stimulus;detection of abiotic stimulus;detection of light stimulus;response to external stimulus;response to abiotic stimulus;regulation of catabolic process;cellular process;regulation of nucleo…	catalytic activity;cyclic-nucleotide phosphodiesterase activity;3',5'-cyclic-nucleotide phosphodiesterase activity;enzyme inhibitor activity;GTPase inhibitor activity;binding;protein binding;phosphoric diester hydrolase activity;hydrolase activity;hydrolase activity, acting on ester bonds;enzyme regulator activity;GTPase regulator activity;phosphoric ester hydrolase activity;3',5'-cyclic-GMP phos…	1945100	470880	1474200	413540	124950	288590	658900	112350	546550	0	0	0	872630	233590	639040	1	1	1	1	IPI00115190	Retinal rod rhodopsin-sensitive cGMP 3,5-cyclic phosphodiesterase subunit delta;Putative uncharacterized protein	Pde6d	O55057;Q3TDQ8;Q3URU9	1	1	0	1	1	1	0	1	1	1	0	1
182	NaN	NaN	NaN	NaN	NaN	NaN	NaN	NaN	Putative uncharacterized protein;Electroneutral potassium-chloride cotransporter 1;Erythroid K-Cl cotransporter 1;Solute carrier family 12 member 4;Solute carrier family 12, member 4;K-Cl cotransporter KCC1;K-Cl cotransporter	Slc12a4;Kcc1;mCG_20461;KCC1	Q3TJG5;Q3TJM8;Q3TLV0;Q3TWV2;Q3U689;Q3U9N0;Q3UDQ8;Q9JIS8;Q3TPD4;Q3TWZ6;Q6NXV2;Q9QY65;Q9QY75	membrane;integral to membrane;intrinsic to membrane;membrane part;cell part	transport;ion transport;cation transport;sodium ion transport;anion transport;chloride transport;cellular process;monovalent inorganic cation transport;inorganic anion transport;metal ion transport;establishment of localization;transmembrane transport;potassium ion transport	transporter activity;cation transmembrane transporter activity;anion transmembrane transporter activity;ion transmembrane transporter activity;inorganic anion transmembrane transporter activity;chloride transmembrane transporter activity;secondary active transmembrane transporter activity;symporter activity;solute:cation symporter activity;anion:cation symporter activity;cation:chloride symporter…	2244100	1126300	1117800	1417700	641360	776310	0	0	0	826440	484940	341500	0	0	0	1	1	1	1	IPI00115231;IPI00889900;IPI00895261	Putative uncharacterized protein;Electroneutral potassium-chloride cotransporter 1;Erythroid K-Cl cotransporter 1;Solute carrier family 12 member 4;Solute carrier family 12, member 4;K-Cl cotransporter KCC1;K-Cl cotransporter	Slc12a4;Kcc1;mCG_20461;KCC1	Q3TJG5;Q3TJM8;Q3TLV0;Q3TWV2;Q3U689;Q3U9N0;Q3UDQ8;Q9JIS8;Q3TPD4;Q3TWZ6;Q6NXV2;Q9QY65;Q9QY75	1	0	1	0	1	0	1	0	1	0	1	0
183	NaN	NaN	NaN	NaN	NaN	NaN	NaN	NaN	Myelin A1 protein;Myelin basic protein;Putative uncharacterized protein	Mbp;Shi	P04370-1;P04370;P04370-8;Q3UGF3;P04370-14;P04370-11;P04370-6;Q09J72;Q542T4;P04370-13	nucleus;cytoplasm;plasma membrane;membrane;axon part;internode region of axon;cell projection;neuronal cell body;myelin sheath;compact myelin;organelle;membrane-bounded organelle;intracellular organelle;intracellular membrane-bounded organelle;cell body;intracellular part;cell projection part;cell part	ensheathment of neurons;axon ensheathment;cellular process;negative regulation of cell development;regulation of cell morphogenesis involved in differentiation;regulation of neuron projection development;regulation of anatomical structure morphogenesis;regulation of cell morphogenesis;regulation of cell projection organization;negative regulation of cell projection organization;myelination;regula…	protease binding;structural molecule activity;binding;protein binding;enzyme binding;structural constituent of myelin sheath	0	0	0	0	0	0	0	0	0	0	0	0	0	0	0	1	1	1	1	IPI00115240;IPI00223381;IPI00223596;IPI00223594;IPI00223379;IPI00223595	Myelin A1 protein;Myelin basic protein;Putative uncharacterized protein	Mbp;Shi	P04370-1;P04370;P04370-8;Q3UGF3;P04370-14;P04370-11;P04370-6;Q09J72;Q542T4;P04370-13	4	3	3	4	0	0	0	1	0	0	0	1
184	NaN	NaN	NaN	NaN	NaN	NaN	NaN	NaN	Acidic fibroblast growth factor;Heparin-binding growth factor 1;Fibroblast growth factor 1, isoform CRA_a;Putative uncharacterized protein;Fibroblast growth factor 1	Fgf1;Fgf-1;Fgfa;mCG_18337	P61148;Q6ZWS1;Q71UP6	extracellular region;proteinaceous extracellular matrix;extracellular space;nucleus;nucleolus;cytoplasm;cytosol;extracellular matrix;organelle;membrane-bounded organelle;non-membrane-bounded organelle;intracellular organelle;intracellular membrane-bounded organelle;intracellular non-membrane-bounded organelle;extracellular region part;organelle part;intracellular part;nuclear part;cytoplasmic par…	angiogenesis;vasculogenesis;organ induction;regulation of protein phosphorylation;positive regulation of protein phosphorylation;regulation of organ formation;regulation of transcription, DNA-dependent;regulation of transcription from RNA polymerase II promoter;response to stress;cell communication;signal transduction;cell surface receptor linked signaling pathway;enzyme linked receptor protein s…	pattern binding;receptor binding;fibroblast growth factor receptor binding;binding;protein binding;glycosaminoglycan binding;growth factor activity;heparin binding;carbohydrate binding;polysaccharide binding;S100 alpha binding;growth factor receptor binding	366600	70772	295830	0	0	0	0	0	0	0	0	0	366600	70772	295830	1	1	1	1	IPI00115244	Acidic fibroblast growth factor;Heparin-binding growth factor 1;Fibroblast growth factor 1, isoform CRA_a;Putative uncharacterized protein;Fibroblast growth factor 1	Fgf1;Fgf-1;Fgfa;mCG_18337	P61148;Q6ZWS1;Q71UP6	1	1	0	2	1	1	0	2	1	1	0	2
185	NaN	0.030539	NaN	NaN	NaN	NaN	NaN	NaN	Kinesin-like protein 2;Kinesin-like protein 7;Kinesin-like protein KIF15	Kif15;Klp2;Knsl7	Q6P9L6	cytoplasm;spindle;cytoskeleton;microtubule;macromolecular complex;organelle;non-membrane-bounded organelle;intracellular organelle;intracellular non-membrane-bounded organelle;protein complex;organelle part;intracellular part;cytoskeletal part;intracellular organelle part;cell part	microtubule-based process;microtubule-based movement;cellular process	nucleotide binding;motor activity;microtubule motor activity;catalytic activity;binding;ATP binding;pyrophosphatase activity;hydrolase activity;hydrolase activity, acting on acid anhydrides;hydrolase activity, acting on acid anhydrides, in phosphorus-containing anhydrides;purine nucleotide binding;nucleoside-triphosphatase activity;adenyl nucleotide binding;ribonucleotide binding;purine ribonucle…	1900100	1811100	89017	38466	38466	0	0	0	0	1861600	1772600	89017	0	0	0	1	1	0.187598	1	IPI00115366	Kinesin-like protein 2;Kinesin-like protein 7;Kinesin-like protein KIF15	Kif15;Klp2;Knsl7	Q6P9L6	1	0	2	0	1	0	2	0	1	0	2	0
187	NaN	2.457	NaN	NaN	NaN	NaN	NaN	NaN	Phosphorylase b kinase regulatory subunit alpha, skeletal muscle isoform;Phosphorylase kinase alpha 1;Putative uncharacterized protein	Phka1;RP23-210E20.1-001;RP23-210E20.1-004;RP23-210E20.1-005;RP23-210E20.1-003;RP23-210E20.1-002	P18826-2;P18826;A2AI90;Q8CBA7;A2AI87;P18826-1;A2AI88;A2AI89;Q8BSV5;A2AI91;Q3TQJ0;Q3UV91	cytoplasm;plasma membrane;phosphorylase kinase complex;membrane;macromolecular complex;organelle;membrane-bounded organelle;intracellular organelle;intracellular membrane-bounded organelle;protein complex;intracellular part;cytoplasmic part;cell part	carbohydrate metabolic process;polysaccharide metabolic process;glycogen metabolic process;cellular glucan metabolic process;generation of precursor metabolites and energy;energy reserve metabolic process;protein modification process;protein phosphorylation;phosphorus metabolic process;phosphate metabolic process;metabolic process;cellular process;energy derivation by oxidation of organic compoun…	catalytic activity;glucan 1,4-alpha-glucosidase activity;hydrolase activity, hydrolyzing O-glycosyl compounds;protein kinase activity;protein serine-threonine kinase activity;calmodulin-dependent protein kinase activity;phosphorylase kinase activity;binding;protein binding;calmodulin binding;glucosidase activity;kinase activity;transferase activity;transferase activity, transferring phosphorus-co…	5462600	2072600	3390000	1504700	407840	1096800	0	0	0	1557600	603900	953690	2400300	1060800	1339500	1	1	0.81118	1	IPI00222459;IPI00885264;IPI00115449;IPI00885827;IPI00876526;IPI00177078	Phosphorylase b kinase regulatory subunit alpha, skeletal muscle isoform;Phosphorylase kinase alpha 1;Putative uncharacterized protein	Phka1;RP23-210E20.1-001;RP23-210E20.1-004;RP23-210E20.1-005;RP23-210E20.1-003;RP23-210E20.1-002	P18826-2;P18826;A2AI90;Q8CBA7;A2AI87;P18826-1;A2AI88;A2AI89;Q8BSV5;A2AI91;Q3TQJ0;Q3UV91	1	0	1	1	1	0	1	1	1	0	1	1
188	NaN	NaN	NaN	NaN	NaN	NaN	NaN	NaN	Adrenocortical zonation factor 1;Androgen-regulated gene 1 protein;Tubulointerstitial nephritis antigen-like;Tubulointerstitial nephritis antigen-related protein;Tubulointerstitial nephritis antigen-like 1;Tubulointerstitial nephritis antigen-like, isoform CRA_a;Lcn7 protein	Arg1;Lcn7;Tinagl;Tinagl1;mCG_13530;RP23-12J1.4-002	Q99JR5;A3KFW2;Q4FJX7	extracellular region;cytoplasm;intracellular part;cell part	immune system process;proteolysis;immune response;metabolic process;protein metabolic process;macromolecule metabolic process;primary metabolic process;response to stimulus	pattern binding;catalytic activity;endopeptidase activity;cysteine-type endopeptidase activity;signal transducer activity;receptor activity;transmembrane receptor activity;scavenger receptor activity;binding;protein binding;peptidase activity;cysteine-type peptidase activity;hydrolase activity;carbohydrate binding;polysaccharide binding;laminin binding;extracellular matrix binding;molecular trans…	2908300	477840	2430400	0	0	0	1408600	398950	1009700	0	0	0	1499600	78895	1420700	1	1	1	1	IPI00115458;IPI00754566	Adrenocortical zonation factor 1;Androgen-regulated gene 1 protein;Tubulointerstitial nephritis antigen-like;Tubulointerstitial nephritis antigen-related protein;Tubulointerstitial nephritis antigen-like 1;Tubulointerstitial nephritis antigen-like, isoform CRA_a;Lcn7 protein	Arg1;Lcn7;Tinagl;Tinagl1;mCG_13530;RP23-12J1.4-002	Q99JR5;A3KFW2;Q4FJX7	0	1	0	1	0	1	0	1	0	1	0	1
189	NaN	NaN	NaN	NaN	NaN	NaN	NaN	NaN	Ufm1-specific protease 2	Ufsp2	Q99K23	nucleus;cytoplasm;endoplasmic reticulum;organelle;membrane-bounded organelle;intracellular organelle;intracellular membrane-bounded organelle;intracellular part;cytoplasmic part;cell part		catalytic activity;peptidase activity;cysteine-type peptidase activity;hydrolase activity;hydrolase activity, acting on ester bonds;thiolester hydrolase activity;small conjugating protein-specific protease activity;peptidase activity, acting on L-amino acid peptides	1059100	580820	478300	0	0	0	0	0	0	0	0	0	1059100	580820	478300	1	1	1	1	IPI00115475	Ufm1-specific protease 2	Ufsp2	Q99K23	0	0	1	1	0	0	1	1	0	0	1	1
190	NaN	NaN	NaN	NaN	NaN	NaN	NaN	NaN	A-kinase anchor protein 1, mitochondrial;Dual specificity A-kinase-anchoring protein 1;Protein kinase A-anchoring protein 1;Spermatid A-kinase anchor protein;A kinase (PRKA) anchor protein 1;Putative uncharacterized protein	Akap;Akap1;RP23-243J8.1-001	O08715-4;O08715;B2KGS8;B1AR25;Q9CTT7;O08715-1;O08715-6;O08715-3;O08715-5;O08715-2	cytoplasm;mitochondrion;mitochondrial outer membrane;mitochondrial inner membrane;mitochondrial matrix;endoplasmic reticulum;lipid particle;membrane;integral to membrane;organelle inner membrane;outer membrane;mitochondrial crista;organelle membrane;intrinsic to membrane;neuromuscular junction;mitochondrial membrane;organelle outer membrane;membrane-enclosed lumen;organelle;membrane-bounded organ…	response to endogenous stimulus;response to hormone stimulus;negative regulation of metabolic process;cellular process;response to organic substance;negative regulation of phosphorus metabolic process;negative regulation of macromolecule metabolic process;regulation of cardiac muscle hypertrophy;negative regulation of cardiac muscle hypertrophy;negative regulation of muscle hypertrophy;regulation…	nucleic acid binding;RNA binding;structural molecule activity;binding;protein binding;microtubule binding;cytoskeletal protein binding;tubulin binding;enzyme binding;kinase binding;protein kinase binding;phosphatase binding;protein phosphatase binding;protein domain specific binding;protein phosphatase 2B binding;protein complex scaffold;protein kinase A regulatory subunit binding;beta-tubulin bi…	8086100	4191900	3894300	2505900	1318600	1187300	1796400	975510	820940	2574600	1483400	1091200	1209200	414340	794830	1	1	1	1	IPI00230591;IPI00890007;IPI00115506;IPI00230593;IPI00230590;IPI00230592;IPI00894854;IPI00230589	A-kinase anchor protein 1, mitochondrial;Dual specificity A-kinase-anchoring protein 1;Protein kinase A-anchoring protein 1;Spermatid A-kinase anchor protein;A kinase (PRKA) anchor protein 1;Putative uncharacterized protein	Akap;Akap1;RP23-243J8.1-001	O08715-4;O08715;B2KGS8;B1AR25;Q9CTT7;O08715-1;O08715-6;O08715-3;O08715-5;O08715-2	1	1	1	1	1	1	1	1	1	1	1	1
191	NaN	NaN	NaN	NaN	NaN	NaN	NaN	NaN	mRNA export factor TAP;Nuclear RNA export factor 1;Tip-associated protein;Tip-associating protein;Nuclear RNA export factor 1 homolog (S. cerevisiae), isoform CRA_b;Putative uncharacterized protein	Nxf1;Tap;mCG_17848	Q99JX7;Q3TJA5;Q8BP60	intracellular;nucleus;nuclear pore;nucleoplasm;cytoplasm;inclusion body;nuclear body;nuclear speck;macromolecular complex;nuclear inclusion body;organelle;membrane-bounded organelle;intracellular organelle;intracellular membrane-bounded organelle;protein complex;organelle part;intracellular part;membrane part;nuclear part;intracellular organelle part;nucleoplasm part;cell part;pore complex	RNA export from nucleus;mRNA export from nucleus;transport;nucleocytoplasmic transport;nucleobase, nucleoside, nucleotide and nucleic acid transport;poly(A)+ mRNA export from nucleus;intracellular transport;nucleic acid transport;RNA transport;mRNA transport;nuclear export;nuclear transport;establishment of localization;establishment of RNA localization;establishment of localization in cell	nucleotide binding;nucleic acid binding;RNA binding;mRNA binding;transporter activity;nucleocytoplasmic transporter activity;binding;protein binding	733210	535380	197830	0	0	0	0	0	0	587380	476450	110930	145830	58931	86901	1	1	1	1	IPI00115588;IPI00652397	mRNA export factor TAP;Nuclear RNA export factor 1;Tip-associated protein;Tip-associating protein;Nuclear RNA export factor 1 homolog (S. cerevisiae), isoform CRA_b;Putative uncharacterized protein	Nxf1;Tap;mCG_17848	Q99JX7;Q3TJA5;Q8BP60	0	0	1	1	0	0	1	1	0	0	1	1
192	NaN	NaN	NaN	NaN	NaN	NaN	NaN	NaN	17-beta-hydroxysteroid dehydrogenase 8;3-oxoacyl-[acyl-carrier-protein] reductase;Estradiol 17-beta-dehydrogenase 8;Protein Ke6;Testosterone 17-beta-dehydrogenase 8	H2-Ke6;Hke6;Hsd17b8	P50171-2;P50171;Q5M9K0;P50171-1	cell fraction;membrane fraction;insoluble fraction;mitochondrion;mitochondrial envelope;mitochondrial matrix;plasma membrane;membrane;organelle envelope;membrane-enclosed lumen;envelope;organelle;membrane-bounded organelle;intracellular organelle;intracellular membrane-bounded organelle;organelle lumen;organelle part;intracellular part;mitochondrial part;cytoplasmic part;intracellular organelle p…	organic acid metabolic process;lipid metabolic process;fatty acid metabolic process;fatty acid biosynthetic process;steroid biosynthetic process;estrogen biosynthetic process;metabolic process;steroid metabolic process;androgen metabolic process;estrogen metabolic process;lipid biosynthetic process;biosynthetic process;cellular process;regulation of hormone levels;organic acid biosynthetic proces…	catalytic activity;3-hydroxyacyl-CoA dehydrogenase activity;estradiol 17-beta-dehydrogenase activity;binding;steroid dehydrogenase activity;oxidoreductase activity;oxidoreductase activity, acting on CH-OH group of donors;oxidoreductase activity, acting on the CH-OH group of donors, NAD or NADP as acceptor;steroid dehydrogenase activity, acting on the CH-OH group of donors, NAD or NADP as acceptor…	25987000	5222500	20765000	3215200	770970	2444300	4372300	993500	3378800	5846600	2092300	3754300	12553000	1365800	11188000	1	1	1	1	IPI00230550;IPI00115598	17-beta-hydroxysteroid dehydrogenase 8;3-oxoacyl-[acyl-carrier-protein] reductase;Estradiol 17-beta-dehydrogenase 8;Protein Ke6;Testosterone 17-beta-dehydrogenase 8	H2-Ke6;Hke6;Hsd17b8	P50171-2;P50171;Q5M9K0;P50171-1	1	1	1	1	1	1	1	1	1	1	1	1
194	NaN	NaN	NaN	NaN	NaN	NaN	NaN	NaN	Dolichol-phosphate mannose synthase;Dolichol-phosphate mannosyltransferase;Dolichyl-phosphate beta-D-mannosyltransferase;Mannose-P-dolichol synthase;Dolichol-phosphate (Beta-D) mannosyltransferase 1;Dolichol-phosphate (Beta-D) mannosyltransferase 1, isoform CRA_e	Dpm1;mCG_20086;RP23-391M18.1-001;RP23-391M18.1-002	O70152;A2BDX1;A2BDX2	endoplasmic reticulum;endoplasmic reticulum membrane;membrane;organelle membrane;organelle;membrane-bounded organelle;intracellular organelle;intracellular membrane-bounded organelle;organelle part;intracellular part;membrane part;endoplasmic reticulum part;cytoplasmic part;intracellular organelle part;cell part	carbohydrate metabolic process;alcohol metabolic process;protein modification process;protein glycosylation;protein O-linked glycosylation;protein lipidation;GPI anchor metabolic process;GPI anchor biosynthetic process;lipid metabolic process;phospholipid metabolic process;glycerophospholipid metabolic process;phosphatidylinositol biosynthetic process;isoprenoid metabolic process;metabolic proces…	mannosyltransferase activity;catalytic activity;dolichyl-phosphate-mannose-protein mannosyltransferase activity;dolichyl-phosphate beta-D-mannosyltransferase activity;transferase activity;transferase activity, transferring glycosyl groups;transferase activity, transferring hexosyl groups	8343200	4207900	4135300	2791400	1565300	1226100	1799400	867790	931560	2355700	1432800	922910	1396700	341980	1054700	1	1	1	1	IPI00115668;IPI00751087	Dolichol-phosphate mannose synthase;Dolichol-phosphate mannosyltransferase;Dolichyl-phosphate beta-D-mannosyltransferase;Mannose-P-dolichol synthase;Dolichol-phosphate (Beta-D) mannosyltransferase 1;Dolichol-phosphate (Beta-D) mannosyltransferase 1, isoform CRA_e	Dpm1;mCG_20086;RP23-391M18.1-001;RP23-391M18.1-002	O70152;A2BDX1;A2BDX2	1	1	1	1	1	1	1	1	1	1	1	1
195	NaN	NaN	NaN	NaN	NaN	NaN	NaN	NaN	MCG118183;NK26;Putative uncharacterized protein;Serine (Or cysteine) peptidase inhibitor, clade B, member 9e;Serine proteinase inhibitor AT2;Serine (Or cysteine) peptidase inhibitor, clade B, member 9d;Serine proteinase inhibitor NK21;Serine (Or cysteine) peptidase inhibitor, clade B, member 9f;MCG118061;NK21B;Serine (Or cysteine) peptidase inhibitor, clade B, member 9g;Serine (Or cysteine) pepti…	mCG_118183;Serpinb9e;Serpinb9d;Serpinb9f;BC052216;mCG_118061;RP23-41L21.3-001;Serpinb9g;mCG_17886;Serpinb9	O08806;Q80Y29;O08801;Q8BMT0;O08805;Q80UK5;Q8VHQ1;Q9DAZ7;O08797	cytoplasm;intracellular part;cell part	cell killing;leukocyte mediated cytotoxicity;T cell mediated cytotoxicity;adaptive immune response;immune effector process;immune system process;inflammatory response to antigenic stimulus;acute inflammatory response to antigenic stimulus;leukocyte mediated immunity;lymphocyte mediated immunity;T cell mediated immunity;adaptive immune response based on somatic recombination of immune receptors bu…	enzyme inhibitor activity;endopeptidase inhibitor activity;serine-type endopeptidase inhibitor activity;enzyme regulator activity;peptidase inhibitor activity;peptidase regulator activity;endopeptidase regulator activity;binding;protein binding	992420	179620	812790	0	0	0	992420	179620	812790	0	0	0	0	0	0	1	1	1	1	IPI00116253;IPI00223104;IPI00720068;IPI00314325;IPI00607002;IPI00115682	MCG118183;NK26;Putative uncharacterized protein;Serine (Or cysteine) peptidase inhibitor, clade B, member 9e;Serine proteinase inhibitor AT2;Serine (Or cysteine) peptidase inhibitor, clade B, member 9d;Serine proteinase inhibitor NK21;Serine (Or cysteine) peptidase inhibitor, clade B, member 9f;MCG118061;NK21B;Serine (Or cysteine) peptidase inhibitor, clade B, member 9g;Serine (Or cysteine) pepti…	mCG_118183;Serpinb9e;Serpinb9d;Serpinb9f;BC052216;mCG_118061;RP23-41L21.3-001;Serpinb9g;mCG_17886;Serpinb9	O08806;Q80Y29;O08801;Q8BMT0;O08805;Q80UK5;Q8VHQ1;Q9DAZ7;O08797	0	1	0	0	0	1	0	0	0	1	0	0
197	0.7392	NaN	NaN	NaN	0.40173	NaN	NaN	NaN	18 kDa Sin3-associated polypeptide;Histone deacetylase complex subunit SAP18;Sin3-associated polypeptide p18;MCG49778;Putative uncharacterized protein;Sin3-associated polypeptide 18	Sap18;mCG_3526;mCG_49778	O55128;Q4FZH3	nucleus;cytoplasm;organelle;membrane-bounded organelle;intracellular organelle;intracellular membrane-bounded organelle;intracellular part;cell part	nucleobase, nucleoside, nucleotide and nucleic acid metabolic process;transcription, DNA-dependent;regulation of transcription, DNA-dependent;nitrogen compound metabolic process;metabolic process;biosynthetic process;macromolecule biosynthetic process;regulation of biosynthetic process;cellular process;regulation of gene expression;regulation of macromolecule biosynthetic process;RNA metabolic pr…	binding;protein binding	14843000	4136300	10707000	386680	227210	159470	2706600	1201200	1505400	0	0	0	11750000	2708000	9041700	0.544375	1	1	0.267877	IPI00915480;IPI00115831;IPI00830598	18 kDa Sin3-associated polypeptide;Histone deacetylase complex subunit SAP18;Sin3-associated polypeptide p18;MCG49778;Putative uncharacterized protein;Sin3-associated polypeptide 18	Sap18;mCG_3526;mCG_49778	O55128;Q4FZH3	2	1	0	2	2	1	0	2	2	1	0	2
198	NaN	NaN	NaN	NaN	NaN	NaN	NaN	NaN	B4 integrin interactor;CAB;Eukaryotic translation initiation factor 6;p27(BBP);Putative uncharacterized protein;MCG21067, isoform CRA_a;B4 integrin interactor homolog	Eif6;Itgb4bp;mCG_21067;RP23-388H13.5-001	O55135;Q3U740;Q3U818;Q3UA13;Q3UBJ6;Q545K4;Q9R071	nucleus;lamin filament;nucleolus;cytoplasm;intermediate filament;macromolecular complex;organelle;membrane-bounded organelle;non-membrane-bounded organelle;intracellular organelle;intracellular membrane-bounded organelle;intracellular non-membrane-bounded organelle;protein complex;organelle part;intracellular part;nuclear part;cytoskeletal part;intracellular organelle part;cell part	translation;translational initiation;metabolic process;biosynthetic process;macromolecule biosynthetic process;cellular process;cellular component organization;protein metabolic process;cellular component assembly;ribonucleoprotein complex assembly;cellular macromolecular complex subunit organization;cellular macromolecular complex assembly;cellular macromolecule biosynthetic process;ribosome ass…	nucleic acid binding;RNA binding;translation initiation factor activity;binding;translation factor activity, nucleic acid binding;ribonucleoprotein binding;ribosome binding	0	0	0	0	0	0	0	0	0	0	0	0	0	0	0	1	1	1	1	IPI00115862	B4 integrin interactor;CAB;Eukaryotic translation initiation factor 6;p27(BBP);Putative uncharacterized protein;MCG21067, isoform CRA_a;B4 integrin interactor homolog	Eif6;Itgb4bp;mCG_21067;RP23-388H13.5-001	O55135;Q3U740;Q3U818;Q3UA13;Q3UBJ6;Q545K4;Q9R071	1	1	1	1	1	1	1	1	1	1	1	1
199	NaN	NaN	NaN	NaN	NaN	NaN	NaN	NaN	Putative uncharacterized protein;Cox7a2l protein;Cytochrome c oxidase subunit 7A-related protein, mitochondrial;Cytochrome c oxidase subunit VIIa-related protein;Silica-induced gene 81 protein	Cox7a2l;Cox7rp;Silg81	Q3U7R2;Q99KD6;Q61387;Q3UDK5	mitochondrial respiratory chain;organelle part;intracellular part;membrane part;mitochondrial part;cytoplasmic part;intracellular organelle part;mitochondrial membrane part;cell part;respiratory chain;mitochondrion;mitochondrial inner membrane;membrane;organelle inner membrane;organelle membrane;mitochondrial membrane;organelle;membrane-bounded organelle;intracellular organelle;intracellular memb…		catalytic activity;cytochrome-c oxidase activity;transporter activity;cation transmembrane transporter activity;electron carrier activity;heme-copper terminal oxidase activity;ion transmembrane transporter activity;monovalent inorganic cation transmembrane transporter activity;hydrogen ion transmembrane transporter activity;oxidoreductase activity;oxidoreductase activity, acting on a heme group o…	1008600	715590	292970	1008600	715590	292970	0	0	0	0	0	0	0	0	0	1	1	1	1	IPI00930806;IPI00115949;IPI00120136	Putative uncharacterized protein;Cox7a2l protein;Cytochrome c oxidase subunit 7A-related protein, mitochondrial;Cytochrome c oxidase subunit VIIa-related protein;Silica-induced gene 81 protein	Cox7a2l;Cox7rp;Silg81	Q3U7R2;Q99KD6;Q61387;Q3UDK5	1	0	0	0	1	0	0	0	1	0	0	0
200	NaN	2.3483	NaN	NaN	NaN	NaN	NaN	NaN	Malic enzyme 2;NAD-dependent malic enzyme, mitochondrial;Malic enzyme	Me2	Q99KE1;Q3TSD4;Q3V2Y4	mitochondrion;mitochondrial matrix;membrane-enclosed lumen;organelle;membrane-bounded organelle;intracellular organelle;intracellular membrane-bounded organelle;organelle lumen;organelle part;intracellular part;mitochondrial part;cytoplasmic part;intracellular organelle part;cell part;intracellular organelle lumen	organic acid metabolic process;malate metabolic process;metabolic process;cellular process;carboxylic acid metabolic process;cellular ketone metabolic process;oxoacid metabolic process;dicarboxylic acid metabolic process;cellular metabolic process;small molecule metabolic process;oxidation-reduction process	nucleotide binding;catalytic activity;malic enzyme activity;binding;oxidoreductase activity;oxidoreductase activity, acting on CH-OH group of donors;malate dehydrogenase activity;oxidoreductase activity, acting on the CH-OH group of donors, NAD or NADP as acceptor;malate dehydrogenase (oxaloacetate-decarboxylating) activity;ion binding;cation binding;metal ion binding;cofactor binding;coenzyme bi…	5243800	1063900	4179900	0	0	0	1940100	324420	1615700	2499900	645470	1854400	803890	94040	709840	1	1	0.827386	1	IPI00115977	Malic enzyme 2;NAD-dependent malic enzyme, mitochondrial;Malic enzyme	Me2	Q99KE1;Q3TSD4;Q3V2Y4	0	1	3	2	0	1	3	2	0	1	3	2
201	NaN	NaN	NaN	NaN	NaN	NaN	NaN	NaN	RNA-binding motif protein 10;RNA-binding protein 10;Rbm10 protein;Putative uncharacterized protein	Kiaa0122;Rbm10	Q99KG3-1;Q99KG3;Q99KG3-3;Q99KG3-2;Q566J0;Q8BY56	intracellular;nucleus;chromatin remodeling complex;macromolecular complex;organelle;membrane-bounded organelle;intracellular organelle;intracellular membrane-bounded organelle;protein complex;organelle part;intracellular part;nuclear part;intracellular organelle part;cell part		nucleotide binding;nucleic acid binding;RNA binding;binding;zinc ion binding;ion binding;cation binding;metal ion binding;transition metal ion binding	419210	275090	144120	0	0	0	0	0	0	419210	275090	144120	0	0	0	1	1	1	1	IPI00116031;IPI00875654;IPI00776254;IPI00468834;IPI00954354;IPI00664033;IPI00409221	RNA-binding motif protein 10;RNA-binding protein 10;Rbm10 protein;Putative uncharacterized protein	Kiaa0122;Rbm10	Q99KG3-1;Q99KG3;Q99KG3-3;Q99KG3-2;Q566J0;Q8BY56	0	1	2	0	0	1	2	0	0	1	2	0
202	NaN	NaN	NaN	NaN	NaN	NaN	NaN	NaN	Adenylate kinase isoenzyme 5;ATP-AMP transphosphorylase 5	Ak5	Q920P5-1;Q920P5	cytoplasm;intracellular part;cell part	nucleobase, nucleoside, nucleotide and nucleic acid metabolic process;purine nucleotide metabolic process;nucleoside phosphate metabolic process;phosphorus metabolic process;phosphate metabolic process;nitrogen compound metabolic process;signal transduction;metabolic process;nucleotide metabolic process;nucleoside triphosphate metabolic process;purine nucleoside triphosphate metabolic process;pur…	nucleotide binding;catalytic activity;adenylate kinase activity;binding;ATP binding;cAMP-dependent protein kinase regulator activity;kinase activity;transferase activity;transferase activity, transferring phosphorus-containing groups;phosphotransferase activity, phosphate group as acceptor;purine nucleotide binding;nucleotide kinase activity;nucleobase, nucleoside, nucleotide kinase activity;kina…	1458900	118830	1340100	0	0	0	1021500	62171	959350	437420	56661	380760	0	0	0	1	1	1	1	IPI00116072	Adenylate kinase isoenzyme 5;ATP-AMP transphosphorylase 5	Ak5	Q920P5-1;Q920P5	0	1	1	0	0	1	1	0	0	1	1	0
205	NaN	NaN	NaN	NaN	NaN	NaN	NaN	NaN	Cyclophilin F;Peptidyl-prolyl cis-trans isomerase F, mitochondrial;Rotamase F	Ppif	Q99KR7	mitochondrion;mitochondrial inner membrane;mitochondrial matrix;membrane;organelle inner membrane;organelle membrane;mitochondrial membrane;membrane-enclosed lumen;organelle;membrane-bounded organelle;intracellular organelle;intracellular membrane-bounded organelle;organelle lumen;organelle part;intracellular part;mitochondrial part;cytoplasmic part;intracellular organelle part;cell part;intracel…	protein folding;organelle organization;mitochondrion organization;mitochondrial membrane organization;metabolic process;apoptotic mitochondrial changes;cellular process;regulation of cell death;cellular component organization;cellular membrane organization;protein metabolic process;regulation of apoptosis;regulation of programmed cell death;macromolecule metabolic process;cellular metabolic proce…	peptidyl-prolyl cis-trans isomerase activity;catalytic activity;binding;drug binding;cyclosporin A binding;isomerase activity;cis-trans isomerase activity;peptide binding	19831000	17579000	2251500	391310	102330	288980	0	0	0	0	0	0	19439000	17477000	1962500	1	1	1	1	IPI00116228	Cyclophilin F;Peptidyl-prolyl cis-trans isomerase F, mitochondrial;Rotamase F	Ppif	Q99KR7	3	2	1	3	2	1	0	2	2	1	0	2
206	NaN	NaN	NaN	NaN	NaN	NaN	NaN	NaN	Glutathione S-transferase, theta 3;Glutathione S-transferase theta 3;Putative uncharacterized protein	Gstt3;mCG_5986	Q6P6I4;Q99L20		organic acid metabolic process;peptide metabolic process;cellular amino acid metabolic process;cellular modified amino acid metabolic process;glutathione metabolic process;sulfur compound metabolic process;nitrogen compound metabolic process;metabolic process;amine metabolic process;cellular process;carboxylic acid metabolic process;cellular nitrogen compound metabolic process;cellular ketone met…	catalytic activity;glutathione transferase activity;transferase activity;transferase activity, transferring alkyl or aryl (other than methyl) groups	0	0	0	0	0	0	0	0	0	0	0	0	0	0	0	1	1	1	1	IPI00116236	Glutathione S-transferase, theta 3;Glutathione S-transferase theta 3;Putative uncharacterized protein	Gstt3;mCG_5986	Q6P6I4;Q99L20	0	1	0	0	0	1	0	0	0	1	0	0
208	NaN	NaN	NaN	NaN	NaN	NaN	NaN	NaN	B-cell antigen receptor Ig beta-associated protein 1;Ran-binding protein 9;Ran-binding protein M	Ranbp9;Ranbpm	P69566-1;P69566	nucleus;cytoplasm;organelle;membrane-bounded organelle;intracellular organelle;intracellular membrane-bounded organelle;intracellular part;cell part		binding;protein binding	492900	109290	383610	0	0	0	492900	109290	383610	0	0	0	0	0	0	1	1	1	1	IPI00116285;IPI00850347	B-cell antigen receptor Ig beta-associated protein 1;Ran-binding protein 9;Ran-binding protein M	Ranbp9;Ranbpm	P69566-1;P69566	0	1	0	0	0	1	0	0	0	1	0	0
211	NaN	NaN	NaN	NaN	NaN	NaN	NaN	NaN	G protein-coupled receptor kinase 5;G protein-coupled receptor kinase GRK5;Putative uncharacterized protein;G protein-coupled receptor kinase 6;G protein-coupled receptor kinase GRK6;G protein-coupled receptor kinase 6, isoform CRA_a;G-protein coupled receptor kinase 6-A;G-protein coupled receptor kinase 6-C;G-protein coupled receptor kinase 6-D	Gprk5;Grk5;Gprk6;Grk6;GRK6;GRK6-C;mCG_3177;GRK6-D	Q8VEB1;Q3TST4;O70293-2;O70293;O70296;Q3TTW2;Q792R0;O70293-1;Q3UK88;Q9EP84;Q9EPB9	plasma membrane;membrane;cell part	protein modification process;protein phosphorylation;phosphorus metabolic process;phosphate metabolic process;signal transduction;cell surface receptor linked signaling pathway;G-protein coupled receptor protein signaling pathway;tachykinin receptor signaling pathway;metabolic process;regulation of G-protein coupled receptor protein signaling pathway;regulation of signal transduction;cellular pro…	nucleotide binding;catalytic activity;protein kinase activity;protein serine-threonine kinase activity;G-protein coupled receptor kinase activity;signal transducer activity;binding;ATP binding;kinase activity;transferase activity;transferase activity, transferring phosphorus-containing groups;phosphotransferase activity, alcohol group as acceptor;purine nucleotide binding;adenyl nucleotide bindin…	439740	51764	387970	0	0	0	0	0	0	0	0	0	439740	51764	387970	1	1	1	1	IPI00116589;IPI00230631;IPI00467856;IPI00875987	G protein-coupled receptor kinase 5;G protein-coupled receptor kinase GRK5;Putative uncharacterized protein;G protein-coupled receptor kinase 6;G protein-coupled receptor kinase GRK6;G protein-coupled receptor kinase 6, isoform CRA_a;G-protein coupled receptor kinase 6-A;G-protein coupled receptor kinase 6-C;G-protein coupled receptor kinase 6-D	Gprk5;Grk5;Gprk6;Grk6;GRK6;GRK6-C;mCG_3177;GRK6-D	Q8VEB1;Q3TST4;O70293-2;O70293;O70296;Q3TTW2;Q792R0;O70293-1;Q3UK88;Q9EP84;Q9EPB9	1	0	0	1	1	0	0	1	1	0	0	1
212	NaN	NaN	NaN	NaN	NaN	NaN	NaN	NaN	Calponin H2, smooth muscle;Calponin-2;Neutral calponin;Calponin 2;Putative uncharacterized protein;Cnn2 protein	Cnn2;mCG_13425	Q08093;Q543F3;Q922F8	stress fiber;actin filament bundle;actomyosin;organelle part;intracellular part;cytoskeletal part;intracellular organelle part;cell part	response to stress;organelle organization;cytoskeleton organization;response to external stimulus;response to wounding;response to mechanical stimulus;response to abiotic stimulus;positive regulation of metabolic process;cellular process;regulation of gene expression;positive regulation of macromolecule metabolic process;positive regulation of gene expression;cellular component organization;regul…	actin binding;binding;protein binding;calmodulin binding;cytoskeletal protein binding	1479800	583680	896160	0	0	0	0	0	0	1479800	583680	896160	0	0	0	1	1	1	1	IPI00116649	Calponin H2, smooth muscle;Calponin-2;Neutral calponin;Calponin 2;Putative uncharacterized protein;Cnn2 protein	Cnn2;mCG_13425	Q08093;Q543F3;Q922F8	1	1	2	1	0	0	1	0	0	0	1	0
213	NaN	NaN	NaN	NaN	NaN	NaN	NaN	NaN	Integrin-linked protein kinase	Ilk	O55222	stress fiber;cytoplasm;plasma membrane;cell-cell junction;adherens junction;cell-substrate adherens junction;focal adhesion;membrane;cell junction;cell-substrate junction;axon;actin filament bundle;macromolecular complex;axon part;actomyosin;cell projection;neuron projection;neuronal cell body;costamere;terminal button;dendritic shaft;protein complex;cell body;organelle part;intracellular part;me…	cell morphogenesis;cell morphogenesis involved in differentiation;regulation of cell growth;branching involved in ureteric bud morphogenesis;morphogenesis of a branching structure;regulation of protein phosphorylation;regulation of cell-matrix adhesion;positive regulation of cell-matrix adhesion;morphogenesis of an epithelium;protein complex assembly;protein modification process;protein phosphory…	nucleotide binding;catalytic activity;protein kinase activity;protein serine-threonine kinase activity;signal transducer activity;receptor binding;integrin binding;binding;protein binding;ATP binding;kinase activity;transcription activator activity;transferase activity;transferase activity, transferring phosphorus-containing groups;phosphotransferase activity, alcohol group as acceptor;purine nuc…	6547700	2607800	3939900	2968400	854510	2113900	1271900	624480	647450	1295100	867520	427570	1012300	261250	751040	1	1	1	1	IPI00116668	Integrin-linked protein kinase	Ilk	O55222	1	1	1	1	1	1	1	1	1	1	1	1
214	0.20091	NaN	NaN	NaN	NaN	NaN	NaN	NaN	eIF-2B GDP-GTP exchange factor subunit beta;Translation initiation factor eIF-2B subunit beta;Putative uncharacterized protein	Eif2b2	Q99LD9;Q8BK57	cytoplasm;eukaryotic translation initiation factor 2B complex;macromolecular complex;protein complex;intracellular part;cytoplasmic part;cell part	ovarian follicle development;translation;translational initiation;response to stress;ensheathment of neurons;central nervous system development;metabolic process;axon ensheathment;biosynthetic process;macromolecule biosynthetic process;response to temperature stimulus;response to heat;response to abiotic stimulus;response to endogenous stimulus;response to hormone stimulus;response to carbohydrat…	nucleotide binding;nucleic acid binding;RNA binding;translation initiation factor activity;guanyl-nucleotide exchange factor activity;binding;ATP binding;GTP binding;translation factor activity, nucleic acid binding;purine nucleotide binding;guanyl nucleotide binding;enzyme regulator activity;adenyl nucleotide binding;GTPase regulator activity;ribonucleotide binding;purine ribonucleotide binding;…	31350000	16454000	14896000	14236000	7489200	6746600	7417300	4902200	2515100	5331400	3104800	2226700	4365500	957640	3407800	0.291538	1	1	1	IPI00116804;IPI00886198	eIF-2B GDP-GTP exchange factor subunit beta;Translation initiation factor eIF-2B subunit beta;Putative uncharacterized protein	Eif2b2	Q99LD9;Q8BK57	1	2	1	1	1	2	1	1	1	2	1	1
215	NaN	1.0197	NaN	NaN	NaN	NaN	NaN	NaN	ATP-binding cassette sub-family F member 2;Putative uncharacterized protein	Abcf2	Q99LE6;Q3UVI9	mitochondrion;organelle;membrane-bounded organelle;intracellular organelle;intracellular membrane-bounded organelle;intracellular part;cytoplasmic part;cell part	nucleobase, nucleoside, nucleotide and nucleic acid metabolic process;purine nucleotide metabolic process;purine nucleotide catabolic process;ATP catabolic process;nucleoside phosphate metabolic process;nitrogen compound metabolic process;metabolic process;catabolic process;nucleotide metabolic process;nucleoside triphosphate metabolic process;nucleoside triphosphate catabolic process;purine nucl…	nucleotide binding;catalytic activity;binding;ATP binding;pyrophosphatase activity;hydrolase activity;hydrolase activity, acting on acid anhydrides;hydrolase activity, acting on acid anhydrides, in phosphorus-containing anhydrides;ATPase activity;purine nucleotide binding;nucleoside-triphosphatase activity;adenyl nucleotide binding;ribonucleotide binding;purine ribonucleotide binding;adenyl ribon…	25033000	3883400	21150000	2856900	1750600	1106300	0	0	0	21373000	1945600	19427000	803460	187310	616150	1	1	0.787862	1	IPI00116825	ATP-binding cassette sub-family F member 2;Putative uncharacterized protein	Abcf2	Q99LE6;Q3UVI9	1	0	2	1	1	0	2	1	1	0	2	1
216	NaN	NaN	NaN	NaN	NaN	NaN	NaN	NaN	A6L;ATP synthase protein 8;F-ATPase subunit 8	Atp8;mt-Atp8;Mtatp8;ATP8;mt-Atp6;ATPase 8;ATPase8	P03930;A3R404;Q7JCZ0	mitochondrial proton-transporting ATP synthase complex, coupling factor F(o);mitochondrion;mitochondrial proton-transporting ATP synthase complex;membrane;integral to membrane;proton-transporting two-sector ATPase complex;organelle membrane;intrinsic to membrane;mitochondrial membrane;macromolecular complex;proton-transporting two-sector ATPase complex, proton-transporting domain;organelle;membra…	nucleobase, nucleoside, nucleotide and nucleic acid metabolic process;purine nucleotide metabolic process;purine nucleotide biosynthetic process;purine nucleotide catabolic process;ATP catabolic process;nucleoside phosphate metabolic process;ATP biosynthetic process;nitrogen compound metabolic process;transport;ion transport;cation transport;hydrogen transport;response to stress;metabolic process…	catalytic activity;transporter activity;cation transmembrane transporter activity;ion transmembrane transporter activity;monovalent inorganic cation transmembrane transporter activity;hydrogen ion transmembrane transporter activity;pyrophosphatase activity;hydrolase activity;hydrolase activity, acting on acid anhydrides;hydrolase activity, acting on acid anhydrides, in phosphorus-containing anhyd…	773350	233310	540040	773350	233310	540040	0	0	0	0	0	0	0	0	0	1	1	1	1	IPI00116896	A6L;ATP synthase protein 8;F-ATPase subunit 8	Atp8;mt-Atp8;Mtatp8;ATP8;mt-Atp6;ATPase 8;ATPase8	P03930;A3R404;Q7JCZ0	2	1	1	1	2	1	1	1	2	1	1	1
217	NaN	NaN	NaN	NaN	NaN	NaN	NaN	NaN	Putative uncharacterized protein;Zfp281 protein;Zinc finger protein 281	Zfp281	Q3U063;Q3V3S9;Q4FK52;Q99LI5	intracellular;cell part;nucleus;organelle;membrane-bounded organelle;intracellular organelle;intracellular membrane-bounded organelle;intracellular part	nucleobase, nucleoside, nucleotide and nucleic acid metabolic process;transcription, DNA-dependent;nitrogen compound metabolic process;metabolic process;biosynthetic process;macromolecule biosynthetic process;negative regulation of metabolic process;cellular process;regulation of gene expression;negative regulation of macromolecule metabolic process;negative regulation of gene expression;RNA meta…	nucleic acid binding;binding;zinc ion binding;ion binding;cation binding;metal ion binding;transition metal ion binding;regulatory region DNA binding;regulatory region nucleic acid binding;nucleic acid binding transcription factor activity;DNA binding;sequence-specific DNA binding transcription factor activity;promoter binding;transcription activator activity;transcription repressor activity;tran…	1224400	881400	343000	1019400	784260	235170	204970	97142	107830	0	0	0	0	0	0	1	1	1	1	IPI00116926	Putative uncharacterized protein;Zfp281 protein;Zinc finger protein 281	Zfp281	Q3U063;Q3V3S9;Q4FK52;Q99LI5	1	1	0	0	1	1	0	0	1	1	0	0
218	0.088491	NaN	NaN	NaN	NaN	NaN	NaN	NaN	Glutathione peroxidase 7;Glutathione peroxidase	Gpx7;RP23-46M23.5-001	Q99LJ6;Q3TNK3	extracellular region	response to stress;response to oxidative stress;metabolic process;response to chemical stimulus;response to stimulus;oxidation-reduction process	catalytic activity;peroxidase activity;glutathione peroxidase activity;antioxidant activity;oxidoreductase activity;oxidoreductase activity, acting on peroxide as acceptor	3689000	2165100	1523900	1686000	1309300	376720	1327900	516660	811220	0	0	0	675090	339150	335940	0.200607	1	1	1	IPI00116959	Glutathione peroxidase 7;Glutathione peroxidase	Gpx7;RP23-46M23.5-001	Q99LJ6;Q3TNK3	3	1	0	1	3	1	0	1	3	1	0	1
219	NaN	NaN	NaN	NaN	2.9351	NaN	NaN	NaN	Abelson murine leukemia viral oncogene homolog 2;Abelson-related gene protein;Tyrosine-protein kinase ABL2;Tyrosine-protein kinase ARG;Abl2 protein;V-abl Abelson murine leukemia viral oncogene homolog 2 (Arg, Abelson-related gene);Protein tyrosine kinase;ARG	Abl2;Arg;arg	Q4JIM5;B2RQ57;B7ZMZ2;Q61055;Q99P28	cytoplasm;cytoskeleton;actin cytoskeleton;cytoplasmic membrane-bounded vesicle;cytoplasmic vesicle;vesicle;membrane-bounded vesicle;organelle;membrane-bounded organelle;non-membrane-bounded organelle;intracellular organelle;intracellular membrane-bounded organelle;intracellular non-membrane-bounded organelle;intracellular part;cytoplasmic part;cell part	protein modification process;protein phosphorylation;phosphorus metabolic process;phosphate metabolic process;organelle organization;cytoskeleton organization;actin filament organization;cell adhesion;metabolic process;cellular process;cellular component organization;phosphorylation;peptidyl-tyrosine phosphorylation;peptidyl-amino acid modification;peptidyl-tyrosine modification;regulation of met…	nucleotide binding;magnesium ion binding;catalytic activity;protein kinase activity;protein tyrosine kinase activity;non-membrane spanning protein tyrosine kinase activity;binding;ATP binding;kinase activity;transferase activity;transferase activity, transferring phosphorus-containing groups;phosphotransferase activity, alcohol group as acceptor;purine nucleotide binding;manganese ion binding;ade…	4864500	710450	4154100	0	0	0	1828700	234540	1594100	1181600	249240	932400	1854200	226680	1627600	1	1	1	0.654999	IPI00117039;IPI00914726	Abelson murine leukemia viral oncogene homolog 2;Abelson-related gene protein;Tyrosine-protein kinase ABL2;Tyrosine-protein kinase ARG;Abl2 protein;V-abl Abelson murine leukemia viral oncogene homolog 2 (Arg, Abelson-related gene);Protein tyrosine kinase;ARG	Abl2;Arg;arg	Q4JIM5;B2RQ57;B7ZMZ2;Q61055;Q99P28	0	1	1	1	0	1	1	1	0	1	1	1
220	NaN	NaN	NaN	NaN	NaN	NaN	NaN	NaN	Etoposide-induced protein 2.4;p53-induced gene 8 protein;Etoposide induced 2.4 protein;Putative uncharacterized protein	Ei24;Pig8	Q61070;C3VDI2;Q8C5G8	membrane;integral to membrane;intrinsic to membrane;membrane part;cell part	induction of apoptosis;regulation of cell death;positive regulation of cell death;induction of programmed cell death;response to chemical stimulus;response to drug;regulation of apoptosis;positive regulation of apoptosis;regulation of programmed cell death;positive regulation of programmed cell death;positive regulation of biological process;positive regulation of cellular process;regulation of b…		367870	231060	136810	185440	126120	59324	130800	71911	58885	51629	33029	18601	0	0	0	1	1	1	1	IPI00117068	Etoposide-induced protein 2.4;p53-induced gene 8 protein;Etoposide induced 2.4 protein;Putative uncharacterized protein	Ei24;Pig8	Q61070;C3VDI2;Q8C5G8	1	1	1	0	1	1	1	0	1	1	1	0
221	NaN	NaN	NaN	NaN	NaN	NaN	NaN	NaN	Dpy-30-like protein;Protein dpy-30 homolog;Dosage compensation-related protein DPY30	Dpy30	Q99LT0;Q7TQ15	nucleus;Golgi apparatus;trans-Golgi network;chromatin remodeling complex;macromolecular complex;methyltransferase complex;histone methyltransferase complex;organelle;membrane-bounded organelle;intracellular organelle;intracellular membrane-bounded organelle;protein complex;organelle part;intracellular part;nuclear part;Golgi apparatus part;cytoplasmic part;intracellular organelle part;nucleoplasm…	nucleobase, nucleoside, nucleotide and nucleic acid metabolic process;chromatin organization;transcription, DNA-dependent;regulation of transcription, DNA-dependent;protein modification process;protein methylation;one-carbon metabolic process;nitrogen compound metabolic process;transport;organelle organization;metabolic process;protein alkylation;biosynthetic process;macromolecule biosynthetic pr…		1293100	779810	513270	851520	579970	271550	441550	199830	241720	0	0	0	0	0	0	1	1	1	1	IPI00117168	Dpy-30-like protein;Protein dpy-30 homolog;Dosage compensation-related protein DPY30	Dpy30	Q99LT0;Q7TQ15	1	1	0	0	1	1	0	0	1	1	0	0
222	NaN	NaN	NaN	NaN	0.086788	NaN	NaN	NaN	Scaffold protein Pbp1;Syndecan-binding protein 1;Syntenin-1;Syntenin;Putative uncharacterized protein;MCG4375, isoform CRA_b;Syndecan binding protein	Sdcbp;mCG_4375;RP23-89L15.4-002;RP23-89L15.4-005;RP23-89L15.4-003;RP23-89L15.4-006;RP23-89L15.4-007	O08992;O88601;Q3TET7;Q3TWV1;Q3TXC7;Q3U6J5;Q3U6Q3;Q3U724;Q3U902;Q3UB97;Q3UBE4;Q3TMX0;Q3UC68;A2AKJ6;A2AKJ9;A2AKJ4;A2AKJ5	cytoplasm;plasma membrane;interleukin-5 receptor complex;membrane;cytoplasmic membrane-bounded vesicle;cytoplasmic vesicle;vesicle;membrane-bounded vesicle;macromolecular complex;melanosome;organelle;membrane-bounded organelle;intracellular organelle;intracellular membrane-bounded organelle;protein complex;receptor complex;intracellular part;membrane part;cytoplasmic part;plasma membrane part;cel…	signal transduction;small GTPase mediated signal transduction;Ras protein signal transduction;positive regulation of metabolic process;cellular process;positive regulation of phosphorus metabolic process;regulation of phosphate metabolic process;regulation of metabolic process;regulation of cellular metabolic process;positive regulation of cellular metabolic process;intracellular signal transduct…	G-protein-coupled receptor binding;glycoprotein binding;receptor binding;frizzled binding;cytokine receptor binding;interleukin-5 receptor binding;binding;protein binding;protein C-terminus binding;growth factor binding;identical protein binding;protein homodimerization activity;syndecan binding;ephrin receptor binding;protein heterodimerization activity;protein dimerization activity;protein N-te…	19502000	18182000	1320000	0	0	0	0	0	0	470810	224810	246000	19032000	17958000	1074000	1	1	1	0.151945	IPI00117375;IPI00648280;IPI00649904;IPI00647998;IPI00850884;IPI00649618;IPI00649387	Scaffold protein Pbp1;Syndecan-binding protein 1;Syntenin-1;Syntenin;Putative uncharacterized protein;MCG4375, isoform CRA_b;Syndecan binding protein	Sdcbp;mCG_4375;RP23-89L15.4-002;RP23-89L15.4-005;RP23-89L15.4-003;RP23-89L15.4-006;RP23-89L15.4-007	O08992;O88601;Q3TET7;Q3TWV1;Q3TXC7;Q3U6J5;Q3U6Q3;Q3U724;Q3U902;Q3UB97;Q3UBE4;Q3TMX0;Q3UC68;A2AKJ6;A2AKJ9;A2AKJ4;A2AKJ5	0	1	2	1	0	1	2	1	0	1	2	1
223	NaN	0.31679	NaN	NaN	NaN	NaN	NaN	NaN	Putative uncharacterized protein;Wdr6 protein;WD-repeat protein p122;WD repeat-containing protein 6	Wdr6;wdp122	Q3TEZ2;Q3TMH3;Q8CFV1;Q8R539;Q99ME2	cell fraction;soluble fraction;cytoplasm;macromolecular complex;protein complex;intracellular part;cell part	cell cycle arrest;negative regulation of cell proliferation;cellular process;cell cycle process;regulation of cell proliferation;negative regulation of cell cycle;negative regulation of biological process;negative regulation of cellular process;regulation of biological process;regulation of cellular process;regulation of cell cycle;biological regulation;cell cycle	binding;protein binding;insulin receptor substrate binding	4745100	3278400	1466800	1188800	818560	370270	778970	468350	310620	2777300	1991500	785870	0	0	0	1	1	0.318137	1	IPI00117632	Putative uncharacterized protein;Wdr6 protein;WD-repeat protein p122;WD repeat-containing protein 6	Wdr6;wdp122	Q3TEZ2;Q3TMH3;Q8CFV1;Q8R539;Q99ME2	1	1	2	0	1	1	2	0	1	1	2	0
225	NaN	NaN	NaN	NaN	NaN	NaN	NaN	NaN	Cavin-1;Polymerase I and transcript release factor;Putative uncharacterized protein	Ptrf	O54724;Q3U4N4;Q3TER0	cell fraction;membrane fraction;insoluble fraction;nucleus;cytoplasm;mitochondrion;endoplasmic reticulum;microsome;cytosol;plasma membrane;caveola;membrane;vesicular fraction;organelle;membrane-bounded organelle;intracellular organelle;intracellular membrane-bounded organelle;intracellular part;membrane part;cytoplasmic part;plasma membrane part;cell part;membrane raft	nucleobase, nucleoside, nucleotide and nucleic acid metabolic process;transcription, DNA-dependent;transcription initiation, DNA-dependent;transcription termination, DNA-dependent;regulation of transcription, DNA-dependent;transcription initiation from RNA polymerase I promoter;nitrogen compound metabolic process;metabolic process;biosynthetic process;macromolecule biosynthetic process;regulation…	nucleic acid binding;transcription termination factor activity;RNA polymerase I transcription termination factor activity;RNA binding;binding;protein binding;rRNA binding;transcription regulator activity;rRNA primary transcript binding	3293300	0	3293300	0	0	0	0	0	0	0	0	0	3293300	0	3293300	1	1	1	1	IPI00117689;IPI00651975;IPI00654405	Cavin-1;Polymerase I and transcript release factor;Putative uncharacterized protein	Ptrf	O54724;Q3U4N4;Q3TER0	0	0	0	1	0	0	0	1	0	0	0	1
226	NaN	NaN	NaN	NaN	NaN	NaN	NaN	NaN	ATP-dependent RNA helicase DDX50;DEAD box protein 50;Gu-beta;Nucleolar protein Gu2;DEAD (Asp-Glu-Ala-Asp) box polypeptide 50;Putative uncharacterized protein	Ddx50	Q99MJ9;Q5BKP5;Q8BRU5	nucleus;nucleolus;organelle;membrane-bounded organelle;non-membrane-bounded organelle;intracellular organelle;intracellular membrane-bounded organelle;intracellular non-membrane-bounded organelle;organelle part;intracellular part;nuclear part;intracellular organelle part;cell part		nucleotide binding;nucleic acid binding;RNA binding;catalytic activity;helicase activity;binding;ATP binding;ATP-dependent helicase activity;pyrophosphatase activity;hydrolase activity;hydrolase activity, acting on acid anhydrides;hydrolase activity, acting on acid anhydrides, in phosphorus-containing anhydrides;ATPase activity;purine nucleotide binding;nucleoside-triphosphatase activity;adenyl n…	118380	74963	43417	0	0	0	51595	26981	24615	66785	47983	18803	0	0	0	1	1	1	1	IPI00117771	ATP-dependent RNA helicase DDX50;DEAD box protein 50;Gu-beta;Nucleolar protein Gu2;DEAD (Asp-Glu-Ala-Asp) box polypeptide 50;Putative uncharacterized protein	Ddx50	Q99MJ9;Q5BKP5;Q8BRU5	1	2	2	1	0	1	1	0	0	1	1	0
227	NaN	NaN	NaN	NaN	NaN	NaN	NaN	NaN	EGR-1-binding protein 2;NGFI-A-binding protein 2;Putative uncharacterized protein;Ngfi-A binding protein 2	Nab2;mCG_17010	Q61127-1;Q61127;Q3TBL2;Q80VR9;Q8BSC5;Q3TYF1;Q3U247;Q61127-2	nucleus;organelle;membrane-bounded organelle;intracellular organelle;intracellular membrane-bounded organelle;intracellular part;cell part	ossification;endochondral ossification;nucleobase, nucleoside, nucleotide and nucleic acid metabolic process;transcription, DNA-dependent;regulation of transcription, DNA-dependent;nitrogen compound metabolic process;ensheathment of neurons;metabolic process;axon ensheathment;biosynthetic process;macromolecule biosynthetic process;regulation of biosynthetic process;cellular process;glial cell dif…	transcription repressor activity;transcription regulator activity	4938800	4011200	927570	2289200	1747600	541550	0	0	0	2649600	2263600	386020	0	0	0	1	1	1	1	IPI00117780;IPI00890880;IPI00230620;IPI00652263;IPI00875366	EGR-1-binding protein 2;NGFI-A-binding protein 2;Putative uncharacterized protein;Ngfi-A binding protein 2	Nab2;mCG_17010	Q61127-1;Q61127;Q3TBL2;Q80VR9;Q8BSC5;Q3TYF1;Q3U247;Q61127-2	1	0	1	0	1	0	1	0	1	0	1	0
228	NaN	NaN	NaN	NaN	NaN	NaN	NaN	NaN	Putative uncharacterized protein;30000 Mr metaphase complex;Spindlin-1;SSEC P	Spin;Spin1	Q3UWM7;Q61142-1;Q61142;Q3UX91;Q61142-2;Q3TQU6;Q3TQU2;Q3TLF7	nucleus;organelle;membrane-bounded organelle;intracellular organelle;intracellular membrane-bounded organelle;intracellular part;cell part;cytoplasm;spindle;cytoskeleton;non-membrane-bounded organelle;intracellular non-membrane-bounded organelle;organelle part;cytoskeletal part;intracellular organelle part	gamete generation;reproductive process;multicellular organismal process;multicellular organismal reproductive process;cell cycle;meiosis;female meiosis;multicellular organismal development;cellular process;cell cycle process;cell cycle phase;developmental process	binding;protein binding;methylated histone residue binding;histone binding	7164100	2366200	4797900	191500	66859	124640	2163400	623380	1540000	2864900	1354500	1510400	1944300	321450	1622800	1	1	1	1	IPI00653709;IPI00162994;IPI00117822;IPI00620436;IPI00653350;IPI00653511	Putative uncharacterized protein;30000 Mr metaphase complex;Spindlin-1;SSEC P	Spin;Spin1	Q3UWM7;Q61142-1;Q61142;Q3UX91;Q61142-2;Q3TQU6;Q3TQU2;Q3TLF7	1	1	1	1	1	1	1	1	1	1	1	1
229	NaN	NaN	NaN	NaN	NaN	NaN	NaN	NaN	Caveolin-1	Cav;Cav1	P49817-1;P49817;P49817-2	Golgi membrane;cell fraction;integral to membrane of membrane fraction;acrosomal membrane;intracellular;membrane fraction;soluble fraction;insoluble fraction;cytoplasm;mitochondrion;endoplasmic reticulum;Golgi apparatus;lipid particle;cytosol;plasma membrane;integral to plasma membrane;caveola;adherens junction;cell-substrate adherens junction;focal adhesion;cell cortex;basal plasma membrane;cell…	negative regulation of transcription from RNA polymerase II promoter;MAPKKK cascade;inactivation of MAPK activity;microtubule cytoskeleton organization;vasculogenesis;response to hypoxia;membrane raft assembly;regulation of protein phosphorylation;negative regulation of protein phosphorylation;positive regulation of protein phosphorylation;regulation of endothelial cell proliferation;negative reg…	SNARE binding;receptor binding;structural molecule activity;binding;protein binding;enzyme activator activity;peptidase activator activity;enzyme binding;kinase binding;syntaxin binding;enzyme regulator activity;nitric-oxide synthase binding;peptidase regulator activity	696620	125010	571610	0	0	0	696620	125010	571610	0	0	0	0	0	0	1	1	1	1	IPI00117829;IPI00857970;IPI00760070;IPI00856199	Caveolin-1	Cav;Cav1	P49817-1;P49817;P49817-2	0	1	0	0	0	1	0	0	0	1	0	0
231	NaN	NaN	NaN	NaN	NaN	NaN	NaN	NaN	FAS-associated death domain protein;FAS-associating death domain-containing protein;Mediator of receptor induced toxicity;Protein FADD;Putative uncharacterized protein	Fadd;Mort1	Q61160;Q8CD57	cytoplasm;death-inducing signaling complex;CD95 death-inducing signaling complex;macromolecular complex;cell projection;neuron projection;protein complex;cell body;intracellular part;membrane part;plasma membrane part;cell part;membrane raft	protein complex assembly;apoptosis;induction of apoptosis;signal transduction;cell death;induction of apoptosis by extracellular signals;regulation of signal transduction;positive regulation of signal transduction;cellular process;regulation of intracellular protein kinase cascade;regulation of cell communication;positive regulation of cell communication;positive regulation of intracellular prote…	binding;protein binding;identical protein binding	0	0	0	0	0	0	0	0	0	0	0	0	0	0	0	1	1	1	1	IPI00117888	FAS-associated death domain protein;FAS-associating death domain-containing protein;Mediator of receptor induced toxicity;Protein FADD;Putative uncharacterized protein	Fadd;Mort1	Q61160;Q8CD57	0	0	1	0	0	0	1	0	0	0	1	0
232	NaN	NaN	NaN	NaN	NaN	NaN	NaN	NaN	Germinal center kinase;MAPK/ERK kinase kinase kinase 2;Mitogen-activated protein kinase kinase kinase kinase 2;Rab8-interacting protein;Map4k2 protein;Putative uncharacterized protein	Map4k2;Rab8ip	Q61161;Q14B82;Q14B83;Q3U4B8	Golgi membrane;cytoplasm;Golgi apparatus;plasma membrane;membrane;basolateral plasma membrane;organelle membrane;organelle;membrane-bounded organelle;intracellular organelle;intracellular membrane-bounded organelle;organelle part;intracellular part;membrane part;Golgi apparatus part;cytoplasmic part;intracellular organelle part;plasma membrane part;cell part	protein modification process;protein phosphorylation;phosphorus metabolic process;phosphate metabolic process;vesicle targeting;signal transduction;intracellular protein kinase cascade;metabolic process;cellular process;phosphorylation;protein metabolic process;signal transduction via phosphorylation event;intracellular signal transduction;macromolecule metabolic process;macromolecule modificatio…	nucleotide binding;catalytic activity;protein kinase activity;protein serine-threonine kinase activity;small GTPase regulator activity;binding;ATP binding;kinase activity;transferase activity;transferase activity, transferring phosphorus-containing groups;phosphotransferase activity, alcohol group as acceptor;purine nucleotide binding;enzyme regulator activity;adenyl nucleotide binding;GTPase reg…	5821600	1495800	4325800	1313300	268430	1044900	1897700	745190	1152500	1435100	437020	998110	1175400	45196	1130200	1	1	1	1	IPI00117889;IPI00830318	Germinal center kinase;MAPK/ERK kinase kinase kinase 2;Mitogen-activated protein kinase kinase kinase kinase 2;Rab8-interacting protein;Map4k2 protein;Putative uncharacterized protein	Map4k2;Rab8ip	Q61161;Q14B82;Q14B83;Q3U4B8	1	1	1	1	1	1	1	1	1	1	1	1
233	NaN	NaN	NaN	NaN	NaN	NaN	NaN	NaN	MCG148475;Putative uncharacterized protein	1700021P04Rik;mCG_148475	Q9DA30				1532900	1424600	108340	0	0	0	0	0	0	1288700	1231700	57005	244200	192870	51332	1	1	1	1	IPI00117911	MCG148475;Putative uncharacterized protein	1700021P04Rik;mCG_148475	Q9DA30	0	0	1	1	0	0	1	1	0	0	1	1
234	NaN	NaN	NaN	NaN	NaN	NaN	NaN	NaN	Adapter-related protein complex 1 sigma-1A subunit;Adaptor protein complex AP-1 sigma-1A subunit;AP-1 complex subunit sigma-1A;Clathrin assembly protein complex 1 sigma-1A small chain;Clathrin coat assembly protein AP19;Golgi adaptor HA1/AP1 adaptin sigma-1A subunit;HA1 19 kDa subunit;Sigma 1a subunit of AP-1 clathrin;Sigma1A-adaptin;Sigma-adaptin 1A	Ap19;Ap1s1	P61967	Golgi apparatus;trans-Golgi network;coated pit;vesicle membrane;membrane;membrane coat;clathrin coat;AP-type membrane coat adaptor complex;vesicle coat;AP-1 adaptor complex;clathrin vesicle coat;clathrin coat of trans-Golgi network vesicle;clathrin adaptor complex;cytoplasmic vesicle membrane;organelle membrane;cytoplasmic vesicle;vesicle;macromolecular complex;organelle;membrane-bounded organell…	transport;intracellular protein transport;endocytosis;response to biotic stimulus;response to virus;cellular process;membrane invagination;protein transport;cellular component organization;cellular membrane organization;vesicle-mediated transport;establishment of protein localization;intracellular transport;response to stimulus;establishment of localization;establishment of localization in cell;m…	transporter activity;binding;protein binding;protein transporter activity;substrate-specific transporter activity	0	0	0	0	0	0	0	0	0	0	0	0	0	0	0	1	1	1	1	IPI00118026	Adapter-related protein complex 1 sigma-1A subunit;Adaptor protein complex AP-1 sigma-1A subunit;AP-1 complex subunit sigma-1A;Clathrin assembly protein complex 1 sigma-1A small chain;Clathrin coat assembly protein AP19;Golgi adaptor HA1/AP1 adaptin sigma-1A subunit;HA1 19 kDa subunit;Sigma 1a subunit of AP-1 clathrin;Sigma1A-adaptin;Sigma-adaptin 1A	Ap19;Ap1s1	P61967	1	1	0	1	1	1	0	1	1	1	0	1
235	NaN	0.03772	NaN	NaN	NaN	NaN	NaN	NaN	Glycine hydroxymethyltransferase;Serine hydroxymethyltransferase, cytosolic;Serine methylase;Serine hydroxymethyltransferase	Shmt;Shmt1;RP23-278I21.7-001	P50431;Q8R0X9;Q9CWR5	cytoplasm;mitochondrion;cytosol;organelle;membrane-bounded organelle;intracellular organelle;intracellular membrane-bounded organelle;intracellular part;cytoplasmic part;cell part	organic acid metabolic process;nucleobase, nucleoside, nucleotide and nucleic acid metabolic process;purine base metabolic process;protein complex assembly;cellular amino acid metabolic process;glycine metabolic process;glycine biosynthetic process;L-serine metabolic process;L-serine catabolic process;cellular modified amino acid metabolic process;cellular aromatic compound metabolic process;one-…	catalytic activity;glycine hydroxymethyltransferase activity;threonine aldolase activity;binding;protein binding;L-allo-threonine aldolase activity;amino acid binding;transferase activity;transferase activity, transferring one-carbon groups;hydroxymethyl-, formyl- and related transferase activity;lyase activity;carbon-carbon lyase activity;aldehyde-lyase activity;vitamin binding;pyridoxal phospha…	7341500	2543400	4798100	0	0	0	0	0	0	3203100	2460000	743070	4138400	83401	4055000	1	1	0.190295	1	IPI00118059;IPI00608017	Glycine hydroxymethyltransferase;Serine hydroxymethyltransferase, cytosolic;Serine methylase;Serine hydroxymethyltransferase	Shmt;Shmt1;RP23-278I21.7-001	P50431;Q8R0X9;Q9CWR5	0	0	3	1	0	0	3	1	0	0	3	1
236	NaN	NaN	NaN	NaN	NaN	NaN	NaN	NaN	Exophilin-6;Synaptotagmin-like protein 3;Synaptotagmin-like 3;Putative uncharacterized protein;MFLJ00307 protein	Slp3;Sytl3;mFLJ00307	Q99N48-1;Q99N48;Q0VF85;Q3U0P9;Q6KAN3;Q99N48-5	endomembrane system;membrane;extrinsic to plasma membrane;extrinsic to membrane;membrane part;plasma membrane part;cell part	transport;intracellular protein transport;protein transport;establishment of protein localization;intracellular transport;establishment of localization;establishment of localization in cell	small GTPase regulator activity;binding;protein binding;phospholipid binding;calcium-dependent phospholipid binding;zinc ion binding;lipid binding;Ras GTPase binding;Rab GTPase binding;enzyme binding;enzyme regulator activity;GTPase regulator activity;small GTPase binding;neurexin binding;ion binding;cation binding;metal ion binding;transition metal ion binding;GTPase binding;nucleoside-triphosph…	1472500	1027100	445460	0	0	0	0	0	0	915700	902200	13498	556820	124850	431970	1	1	1	1	IPI00118098;IPI00337074;IPI00848740	Exophilin-6;Synaptotagmin-like protein 3;Synaptotagmin-like 3;Putative uncharacterized protein;MFLJ00307 protein	Slp3;Sytl3;mFLJ00307	Q99N48-1;Q99N48;Q0VF85;Q3U0P9;Q6KAN3;Q99N48-5	0	0	1	1	0	0	1	1	0	0	1	1
238	NaN	NaN	NaN	NaN	NaN	NaN	NaN	NaN	39S ribosomal protein L27, mitochondrial;MCG50294;Mitochondrial ribosomal protein L27;Mitochondrial ribosomal protein L27, isoform CRA_a;Mitochondrial ribosomal protein L27, isoform CRA_b	Mrpl27;EG622268;Gm6304;mCG_1801;mCG_50294;RP23-290B5.4-001	Q99N92;Q5SUY2	intracellular;mitochondrion;ribosome;ribonucleoprotein complex;macromolecular complex;organelle;membrane-bounded organelle;non-membrane-bounded organelle;intracellular organelle;intracellular membrane-bounded organelle;intracellular non-membrane-bounded organelle;intracellular part;cytoplasmic part;cell part	translation;metabolic process;biosynthetic process;macromolecule biosynthetic process;cellular process;protein metabolic process;cellular macromolecule biosynthetic process;macromolecule metabolic process;cellular metabolic process;primary metabolic process;cellular biosynthetic process;cellular macromolecule metabolic process;cellular protein metabolic process	structural constituent of ribosome;structural molecule activity	2759400	1388600	1370800	1268600	727350	541280	1490800	661280	829510	0	0	0	0	0	0	1	1	1	1	IPI00118227	39S ribosomal protein L27, mitochondrial;MCG50294;Mitochondrial ribosomal protein L27;Mitochondrial ribosomal protein L27, isoform CRA_a;Mitochondrial ribosomal protein L27, isoform CRA_b	Mrpl27;EG622268;Gm6304;mCG_1801;mCG_50294;RP23-290B5.4-001	Q99N92;Q5SUY2	1	1	0	0	1	1	0	0	1	1	0	0
240	NaN	NaN	NaN	NaN	NaN	NaN	NaN	NaN	39S ribosomal protein L1, mitochondrial;Putative uncharacterized protein	Mrpl1	Q99N96;Q9CUL8;Q9D3F3	organellar large ribosomal subunit;intracellular;mitochondrion;mitochondrial large ribosomal subunit;ribosome;large ribosomal subunit;ribonucleoprotein complex;macromolecular complex;organelle;membrane-bounded organelle;non-membrane-bounded organelle;intracellular organelle;intracellular membrane-bounded organelle;intracellular non-membrane-bounded organelle;organelle part;intracellular part;mito…	nucleobase, nucleoside, nucleotide and nucleic acid metabolic process;RNA processing;translation;nitrogen compound metabolic process;metabolic process;biosynthetic process;macromolecule biosynthetic process;cellular process;RNA metabolic process;protein metabolic process;cellular nitrogen compound metabolic process;cellular macromolecule biosynthetic process;macromolecule metabolic process;cellul…	nucleic acid binding;RNA binding;structural constituent of ribosome;structural molecule activity;binding	4207000	1790100	2417000	772180	415560	356620	691980	298980	393000	1277900	721310	556580	1465000	354200	1110800	1	1	1	1	IPI00118237;IPI00720216	39S ribosomal protein L1, mitochondrial;Putative uncharacterized protein	Mrpl1	Q99N96;Q9CUL8;Q9D3F3	1	1	1	1	1	1	1	1	1	1	1	1
241	NaN	0.031239	NaN	NaN	NaN	NaN	NaN	NaN	UDP-glucose 6-dehydrogenase;Putative uncharacterized protein;UDP-glucose dehydrogenase	Ugdh;mCG_10270	O70475;Q3TI06;Q3TJ71;Q3TJE8;Q3TS38;Q3UIZ1	cytosol;intracellular part;cytoplasmic part;cell part	gastrulation with mouth forming second;gastrulation;metabolic process;anatomical structure morphogenesis;developmental process;embryonic morphogenesis;oxidation-reduction process	nucleotide binding;catalytic activity;UDP-glucose 6-dehydrogenase activity;binding;oxidoreductase activity;oxidoreductase activity, acting on CH-OH group of donors;oxidoreductase activity, acting on the CH-OH group of donors, NAD or NADP as acceptor;cofactor binding;coenzyme binding;NAD binding	3072200	2350900	721220	0	0	0	0	0	0	3072200	2350900	721220	0	0	0	1	1	0.187859	1	IPI00118344;IPI00881216;IPI00881557;IPI00886102	UDP-glucose 6-dehydrogenase;Putative uncharacterized protein;UDP-glucose dehydrogenase	Ugdh;mCG_10270	O70475;Q3TI06;Q3TJ71;Q3TJE8;Q3TS38;Q3UIZ1	0	0	2	0	0	0	2	0	0	0	2	0
242	NaN	NaN	NaN	NaN	NaN	NaN	NaN	NaN	3-5 exoribonuclease CSL4 homolog;Exosome component 1	Csl4;Exosc1	Q9DAA6-1;Q9DAA6;Q9DAA6-2	exosome (RNase complex);nucleus;nucleolus;macromolecular complex;organelle;membrane-bounded organelle;non-membrane-bounded organelle;intracellular organelle;intracellular membrane-bounded organelle;intracellular non-membrane-bounded organelle;protein complex;organelle part;intracellular part;nuclear part;intracellular organelle part;cell part	nucleobase, nucleoside, nucleotide and nucleic acid metabolic process;rRNA processing;RNA processing;nitrogen compound metabolic process;metabolic process;cellular process;RNA metabolic process;rRNA metabolic process;ncRNA processing;cellular nitrogen compound metabolic process;ncRNA metabolic process;macromolecule metabolic process;cellular metabolic process;primary metabolic process;cellular ma…	nucleic acid binding;RNA binding;catalytic activity;nuclease activity;exonuclease activity;binding;hydrolase activity;hydrolase activity, acting on ester bonds	0	0	0	0	0	0	0	0	0	0	0	0	0	0	0	1	1	1	1	IPI00118360;IPI00283868	3-5 exoribonuclease CSL4 homolog;Exosome component 1	Csl4;Exosc1	Q9DAA6-1;Q9DAA6;Q9DAA6-2	1	1	0	1	1	1	0	1	1	1	0	1
243	NaN	1.6411	NaN	NaN	NaN	NaN	NaN	NaN	Ubiquitin protein ligase E3 component n-recognin 1;Putative uncharacterized protein;Ubr1 protein;E3 ubiquitin-protein ligase UBR1;N-recognin-1;Ubiquitin-protein ligase E3-alpha-1;Ubiquitin-protein ligase E3-alpha-I	RP23-337M17.5-001;Ubr1	A2AQ54;Q2M4I1;Q3TKQ2;Q3V1R9;Q497M7;O70481	ubiquitin ligase complex;proteasome complex;macromolecular complex;protein complex;intracellular part;cell part;cytoplasm;cytosol;cytoplasmic part	protein modification process;proteolysis;ubiquitin-dependent protein catabolic process;metabolic process;catabolic process;macromolecule catabolic process;cellular process;protein ubiquitination;protein metabolic process;modification-dependent protein catabolic process;protein catabolic process;protein modification by small protein conjugation;macromolecule metabolic process;macromolecule modific…	catalytic activity;ubiquitin-protein ligase activity;binding;protein binding;zinc ion binding;ligase activity;ligase activity, forming carbon-nitrogen bonds;acid-amino acid ligase activity;small conjugating protein ligase activity;ion binding;cation binding;metal ion binding;transition metal ion binding	584600	232870	351740	0	0	0	0	0	0	584600	232870	351740	0	0	0	1	1	0.934316	1	IPI00856455;IPI00118376	Ubiquitin protein ligase E3 component n-recognin 1;Putative uncharacterized protein;Ubr1 protein;E3 ubiquitin-protein ligase UBR1;N-recognin-1;Ubiquitin-protein ligase E3-alpha-1;Ubiquitin-protein ligase E3-alpha-I	RP23-337M17.5-001;Ubr1	A2AQ54;Q2M4I1;Q3TKQ2;Q3V1R9;Q497M7;O70481	0	0	1	0	0	0	1	0	0	0	1	0
244	NaN	NaN	NaN	NaN	NaN	NaN	NaN	NaN	Chloride channel protein 7;H(+)/Cl(-) exchange transporter 7;Chloride channel 7;Putative uncharacterized protein	Clc7;Clcn7;mCG_140476	O70496;Q6RUT9;Q8CCI9	lytic vacuole;lysosome;lysosomal membrane;vacuole;vacuolar membrane;membrane;integral to membrane;organelle membrane;intrinsic to membrane;cytoplasmic vesicle;vesicle;organelle;membrane-bounded organelle;intracellular organelle;intracellular membrane-bounded organelle;organelle part;intracellular part;membrane part;vacuolar part;cytoplasmic part;intracellular organelle part;cell part	transport;ion transport;anion transport;chloride transport;response to pH;response to abiotic stimulus;cellular process;inorganic anion transport;response to stimulus;establishment of localization;transmembrane transport	nucleotide binding;transporter activity;ion channel activity;voltage-gated ion channel activity;voltage-gated chloride channel activity;anion channel activity;chloride channel activity;binding;protein binding;ATP binding;voltage-gated anion channel activity;anion transmembrane transporter activity;ion transmembrane transporter activity;channel activity;secondary active transmembrane transporter a…	0	0	0	0	0	0	0	0	0	0	0	0	0	0	0	1	1	1	1	IPI00118440;IPI00918216	Chloride channel protein 7;H(+)/Cl(-) exchange transporter 7;Chloride channel 7;Putative uncharacterized protein	Clc7;Clcn7;mCG_140476	O70496;Q6RUT9;Q8CCI9	1	0	1	1	1	0	1	1	1	0	1	1
246	NaN	NaN	NaN	NaN	NaN	NaN	NaN	NaN	PAF acetylhydrolase 29 kDa subunit;PAF-AH subunit gamma;Platelet-activating factor acetylhydrolase IB subunit gamma;Platelet-activating factor acetylhydrolase, isoform 1b, alpha1 subunit, isoform CRA_a;Putative uncharacterized protein;Platelet-activating factor acetylhydrolase, isoform 1b, alpha1 subunit, isoform CRA_b	Pafah1b3;Pafahg;mCG_7263	Q61205;Q3TJC2;Q8CA83	cytoplasm;cytosol;intracellular part;cytoplasmic part;cell part	lipid metabolic process;gamete generation;spermatogenesis;brain development;metabolic process;catabolic process;lipid catabolic process;reproductive process;multicellular organismal process;developmental process;primary metabolic process;male gamete generation;organ development;multicellular organismal reproductive process;anatomical structure development	catalytic activity;1-alkyl-2-acetylglycerophosphocholine esterase activity;binding;protein binding;acyltransferase activity;acetyltransferase activity;transferase activity;transferase activity, transferring acyl groups;transferase activity, transferring acyl groups other than amino-acyl groups;hydrolase activity;hydrolase activity, acting on ester bonds;protein heterodimerization activity;protein…	3464500	767650	2696900	601710	154190	447520	883280	131860	751410	1091100	393410	697740	888370	88188	800180	1	1	1	1	IPI00118819;IPI00857485;IPI00928009;IPI00461010	PAF acetylhydrolase 29 kDa subunit;PAF-AH subunit gamma;Platelet-activating factor acetylhydrolase IB subunit gamma;Platelet-activating factor acetylhydrolase, isoform 1b, alpha1 subunit, isoform CRA_a;Putative uncharacterized protein;Platelet-activating factor acetylhydrolase, isoform 1b, alpha1 subunit, isoform CRA_b	Pafah1b3;Pafahg;mCG_7263	Q61205;Q3TJC2;Q8CA83	1	1	1	1	1	1	1	1	1	1	1	1
247	NaN	NaN	NaN	NaN	NaN	NaN	NaN	NaN	Mitochondrial thiamine pyrophosphate carrier;Solute carrier family 25 member 19;Solute carrier family 25 (Mitochondrial thiamine pyrophosphate carrier), member 19;Solute carrier family 25 (Mitochondrial deoxynucleotide carrier), member 19	Slc25a19;RP23-392H19.15-010	Q9DAM5;Q80XJ6;A2A9V7	mitochondrion;mitochondrial inner membrane;membrane;integral to membrane;organelle inner membrane;organelle membrane;intrinsic to membrane;mitochondrial membrane;organelle;membrane-bounded organelle;intracellular organelle;intracellular membrane-bounded organelle;organelle part;intracellular part;membrane part;mitochondrial part;cytoplasmic part;intracellular organelle part;cell part	transport;cellular process;establishment of localization;transmembrane transport	binding	844880	102850	742030	0	0	0	0	0	0	0	0	0	844880	102850	742030	1	1	1	1	IPI00118826;IPI00649747	Mitochondrial thiamine pyrophosphate carrier;Solute carrier family 25 member 19;Solute carrier family 25 (Mitochondrial thiamine pyrophosphate carrier), member 19;Solute carrier family 25 (Mitochondrial deoxynucleotide carrier), member 19	Slc25a19;RP23-392H19.15-010	Q9DAM5;Q80XJ6;A2A9V7	0	0	0	1	0	0	0	1	0	0	0	1
248	NaN	NaN	NaN	NaN	NaN	NaN	NaN	NaN	Guanylate cyclase soluble subunit beta-1;Guanylate cyclase soluble subunit beta-3;Soluble guanylate cyclase small subunit;Putative uncharacterized protein;Gucy1b3 protein	Gucy1b3	O54865;Q3UTI4;Q80YP4	cytoplasm;guanylate cyclase complex, soluble;macromolecular complex;protein complex;intracellular part;cytoplasmic part;cytosolic part;cell part	nucleobase, nucleoside, nucleotide and nucleic acid metabolic process;purine nucleotide metabolic process;purine nucleotide biosynthetic process;cGMP biosynthetic process;nucleoside phosphate metabolic process;nitrogen compound metabolic process;signal transduction;nitric oxide mediated signal transduction;metabolic process;biosynthetic process;nucleotide metabolic process;nucleoside monophosphat…	nucleotide binding;catalytic activity;guanylate cyclase activity;binding;iron ion binding;protein binding;GTP binding;cyclase activity;lyase activity;phosphorus-oxygen lyase activity;purine nucleotide binding;guanyl nucleotide binding;heme binding;heat shock protein binding;ribonucleotide binding;purine ribonucleotide binding;guanyl ribonucleotide binding;purine ribonucleoside triphosphate bindin…	3603400	160460	3442900	0	0	0	2545100	0	2545100	1058300	160460	897820	0	0	0	1	1	1	1	IPI00118880;IPI00653283	Guanylate cyclase soluble subunit beta-1;Guanylate cyclase soluble subunit beta-3;Soluble guanylate cyclase small subunit;Putative uncharacterized protein;Gucy1b3 protein	Gucy1b3	O54865;Q3UTI4;Q80YP4	0	1	1	0	0	1	1	0	0	1	1	0
249	NaN	NaN	NaN	NaN	NaN	NaN	NaN	NaN	65 kDa macrophage protein;L-plastin;Lymphocyte cytosolic protein 1;Plastin-2;pp65;Putative uncharacterized protein	Lcp1;Pls2	Q61233;Q3TJX0;Q3U6N7;Q3U6Z1;Q3U9M7	ruffle;phagocytic cup;cytoplasm;cytosol;cytoskeleton;actin filament;plasma membrane;membrane;cell junction;cell projection membrane;leading edge membrane;ruffle membrane;macromolecular complex;cell projection;organelle;non-membrane-bounded organelle;intracellular organelle;intracellular non-membrane-bounded organelle;protein complex;organelle part;intracellular part;membrane part;cytoskeletal par…	cell activation;immune effector process;cell activation involved in immune response;lymphocyte activation involved in immune response;T cell activation involved in immune response;leukocyte activation involved in immune response;immune system process;organelle organization;cytoskeleton organization;actin filament organization;anatomical structure morphogenesis;organ morphogenesis;cellular process…	actin binding;binding;calcium ion binding;protein binding;cytoskeletal protein binding;identical protein binding;ion binding;cation binding;metal ion binding;actin filament binding	5490200	27944	5462300	948670	27944	920720	3083900	0	3083900	1457700	0	1457700	0	0	0	1	1	1	1	IPI00118892	65 kDa macrophage protein;L-plastin;Lymphocyte cytosolic protein 1;Plastin-2;pp65;Putative uncharacterized protein	Lcp1;Pls2	Q61233;Q3TJX0;Q3U6N7;Q3U6Z1;Q3U9M7	1	1	1	1	1	1	1	0	1	1	1	0
250	NaN	NaN	NaN	NaN	1.5219	NaN	NaN	NaN	CAAX farnesyltransferase subunit alpha;FTase-alpha;Protein farnesyltransferase/geranylgeranyltransferase type-1 subunit alpha;Ras proteins prenyltransferase subunit alpha;Type I protein geranyl-geranyltransferase subunit alpha;Putative uncharacterized protein	Fnta	Q61239;Q541Z2	cytoplasm;CAAX-protein geranylgeranyltransferase complex;macromolecular complex;protein complex;intracellular part;cell part	protein modification process;metabolic process;positive regulation of cell proliferation;regulation of biosynthetic process;negative regulation of biosynthetic process;positive regulation of biosynthetic process;negative regulation of metabolic process;positive regulation of metabolic process;cellular process;response to organic substance;response to inorganic substance;regulation of macromolecul…	catalytic activity;prenyltransferase activity;protein farnesyltransferase activity;protein geranylgeranyltransferase activity;CAAX-protein geranylgeranyltransferase activity;binding;drug binding;zinc ion binding;lipid binding;protein prenyltransferase activity;transferase activity;transferase activity, transferring alkyl or aryl (other than methyl) groups;isoprenoid binding;receptor regulator act…	8024100	2478500	5545600	2078200	777740	1300400	3395900	1044700	2351100	0	0	0	2550100	656040	1894000	1	1	1	0.932544	IPI00118904;IPI00757762	CAAX farnesyltransferase subunit alpha;FTase-alpha;Protein farnesyltransferase/geranylgeranyltransferase type-1 subunit alpha;Ras proteins prenyltransferase subunit alpha;Type I protein geranyl-geranyltransferase subunit alpha;Putative uncharacterized protein	Fnta	Q61239;Q541Z2	1	1	0	2	1	1	0	2	1	1	0	2
251	NaN	0.60413	NaN	NaN	NaN	NaN	NaN	NaN	Alpha4 phosphoprotein;CD79a-binding protein 1;Immunoglobulin-binding protein 1;Lymphocyte signal transduction molecule alpha 4;p52	Igbp1;Pc52	Q61249	cytoplasm;intracellular part;cell part	cell activation;immune system process;regulation of transcription, DNA-dependent;regulation of transcription from RNA polymerase II promoter;regulation of biosynthetic process;positive regulation of biosynthetic process;negative regulation of metabolic process;positive regulation of metabolic process;regulation of signal transduction;cellular process;regulation of gene expression;regulation of ge…	binding;protein binding;enzyme binding;kinase binding;protein kinase binding;mitogen-activated protein kinase kinase binding	10607000	4720700	5886400	2413300	1285400	1127900	2942100	1221600	1720500	2793900	1711600	1082400	2457800	502150	1955700	1	1	0.497993	1	IPI00118929	Alpha4 phosphoprotein;CD79a-binding protein 1;Immunoglobulin-binding protein 1;Lymphocyte signal transduction molecule alpha 4;p52	Igbp1;Pc52	Q61249	1	1	2	1	1	1	2	1	1	1	2	1
252	0.28985	NaN	NaN	NaN	0.36313	NaN	NaN	NaN	39S ribosomal protein L12, mitochondrial	Mrpl12;Rpml12	Q9DB15	organellar large ribosomal subunit;intracellular;mitochondrion;mitochondrial large ribosomal subunit;ribosome;large ribosomal subunit;ribonucleoprotein complex;macromolecular complex;organelle;membrane-bounded organelle;non-membrane-bounded organelle;intracellular organelle;intracellular membrane-bounded organelle;intracellular non-membrane-bounded organelle;organelle part;intracellular part;mito…	nucleobase, nucleoside, nucleotide and nucleic acid metabolic process;transcription, DNA-dependent;regulation of transcription, DNA-dependent;transcription from mitochondrial promoter;translation;nitrogen compound metabolic process;organelle organization;mitochondrion organization;metabolic process;biosynthetic process;macromolecule biosynthetic process;regulation of biosynthetic process;positive…	structural constituent of ribosome;structural molecule activity	14247000	4437300	9809300	2862800	1655100	1207700	2075300	828040	1247300	0	0	0	9308500	1954100	7354300	0.284	1	1	0.206092	IPI00118963	39S ribosomal protein L12, mitochondrial	Mrpl12;Rpml12	Q9DB15	2	1	0	2	2	1	0	2	2	1	0	2
253	NaN	NaN	NaN	NaN	NaN	NaN	NaN	NaN	Asparagine-linked glycosylation protein 5 homolog;Dolichyl-phosphate beta-glucosyltransferase;Putative uncharacterized protein	Alg5	Q9DB25;Q9CTE8;Q9D0Q9	endoplasmic reticulum;endoplasmic reticulum membrane;membrane;integral to membrane;organelle membrane;intrinsic to membrane;organelle;membrane-bounded organelle;intracellular organelle;intracellular membrane-bounded organelle;organelle part;intracellular part;membrane part;endoplasmic reticulum part;cytoplasmic part;intracellular organelle part;cell part	determination of left-right symmetry;pattern specification process;specification of symmetry;determination of bilateral symmetry;developmental process	catalytic activity;dolichyl-phosphate beta-glucosyltransferase activity;UDP-glycosyltransferase activity;transferase activity;transferase activity, transferring glycosyl groups;transferase activity, transferring hexosyl groups;UDP-glucosyltransferase activity;glucosyltransferase activity	2137600	1078300	1059300	0	0	0	0	0	0	1369900	815570	554280	767770	262720	505050	1	1	1	1	IPI00118995;IPI00475343	Asparagine-linked glycosylation protein 5 homolog;Dolichyl-phosphate beta-glucosyltransferase;Putative uncharacterized protein	Alg5	Q9DB25;Q9CTE8;Q9D0Q9	0	0	1	1	0	0	1	1	0	0	1	1
255	NaN	NaN	NaN	NaN	NaN	NaN	NaN	NaN	Aggrecan core protein;Cartilage-specific proteoglycan core protein	Acan;Agc;Agc1	Q61282	extracellular region;proteinaceous extracellular matrix;basement membrane;extracellular matrix;extracellular matrix part;extracellular region part	cartilage condensation;chondrocyte development;proteoglycan metabolic process;cell adhesion;metabolic process;biosynthetic process;macromolecule biosynthetic process;glycoprotein metabolic process;glycoprotein biosynthetic process;cellular process;cellular component organization;cell-cell adhesion;biological adhesion;proteoglycan biosynthetic process;extracellular matrix organization;collagen fib…	pattern binding;binding;protein binding;sugar binding;glycosaminoglycan binding;hyaluronic acid binding;carbohydrate binding;polysaccharide binding	587610	426650	160960	233360	172000	61359	226090	159380	66706	128160	95264	32891	0	0	0	1	1	1	1	IPI00119035	Aggrecan core protein;Cartilage-specific proteoglycan core protein	Acan;Agc;Agc1	Q61282	1	1	1	0	1	1	1	0	1	1	1	0
256	NaN	NaN	NaN	NaN	NaN	NaN	NaN	NaN	Protein associated with Tlr4;Protein canopy homolog 3;Trinucleotide repeat-containing gene 5 protein;Canopy 3 homolog (Zebrafish);Trinucleotide repeat containing 5, isoform CRA_c	Cnpy3;Prat4a;Tnrc5;CT030702.1-001;mCG_2692	Q9DAU1-1;Q9DAU1;B0V2V2;Q9DAU1-2	endoplasmic reticulum;organelle;membrane-bounded organelle;intracellular organelle;intracellular membrane-bounded organelle;intracellular part;cytoplasmic part;cell part	immune system process;response to stress;defense response;immune response;innate immune response;response to stimulus	receptor binding;binding;protein binding	0	0	0	0	0	0	0	0	0	0	0	0	0	0	0	1	1	1	1	IPI00119039;IPI00881842	Protein associated with Tlr4;Protein canopy homolog 3;Trinucleotide repeat-containing gene 5 protein;Canopy 3 homolog (Zebrafish);Trinucleotide repeat containing 5, isoform CRA_c	Cnpy3;Prat4a;Tnrc5;CT030702.1-001;mCG_2692	Q9DAU1-1;Q9DAU1;B0V2V2;Q9DAU1-2	0	1	1	1	0	1	1	1	0	1	1	1
257	NaN	0.96743	NaN	NaN	NaN	NaN	NaN	NaN	Protoporphyrinogen oxidase;Putative uncharacterized protein;Protoporhyrinogen oxidase	Ppox	P51175;Q3UQA3;Q6LC38	mitochondrion;mitochondrial inner membrane;membrane;organelle inner membrane;organelle membrane;intrinsic to membrane;intrinsic to organelle membrane;intrinsic to mitochondrial inner membrane;mitochondrial membrane;organelle;membrane-bounded organelle;intracellular organelle;intracellular membrane-bounded organelle;organelle part;intracellular part;membrane part;mitochondrial part;cytoplasmic par…	porphyrin metabolic process;porphyrin biosynthetic process;heme biosynthetic process;nitrogen compound metabolic process;metabolic process;biosynthetic process;cellular process;heterocycle biosynthetic process;tetrapyrrole metabolic process;tetrapyrrole biosynthetic process;cellular nitrogen compound metabolic process;heme metabolic process;pigment metabolic process;cellular metabolic process;cel…	catalytic activity;oxygen-dependent protoporphyrinogen oxidase activity;binding;oxidoreductase activity;oxidoreductase activity, acting on the CH-CH group of donors;oxidoreductase activity, acting on the CH-CH group of donors, oxygen as acceptor;protoporphyrinogen oxidase activity	5208500	1409700	3798800	899720	234780	664950	711770	250430	461340	2304600	775000	1529600	1292400	149500	1142900	1	1	0.785433	1	IPI00119116	Protoporphyrinogen oxidase;Putative uncharacterized protein;Protoporhyrinogen oxidase	Ppox	P51175;Q3UQA3;Q6LC38	1	1	2	1	1	1	2	1	1	1	2	1
258	NaN	NaN	NaN	NaN	NaN	NaN	NaN	NaN	Low molecular mass protein 19;Macropain delta chain;Multicatalytic endopeptidase complex delta chain;Proteasome delta chain;Proteasome subunit beta type-6;Proteasome subunit Y;Proteasome subunit beta type	Lmp19;Psmb6;DN-183N8.5-001;mCG_21162	Q60692;A2CFA7	proteasome complex;nucleus;cytoplasm;proteasome core complex;macromolecular complex;organelle;membrane-bounded organelle;intracellular organelle;intracellular membrane-bounded organelle;protein complex;intracellular part;cell part	proteolysis;metabolic process;protein metabolic process;macromolecule metabolic process;primary metabolic process;proteolysis involved in cellular protein catabolic process	catalytic activity;endopeptidase activity;threonine-type endopeptidase activity;peptidase activity;hydrolase activity;threonine-type peptidase activity;peptidase activity, acting on L-amino acid peptides	0	0	0	0	0	0	0	0	0	0	0	0	0	0	0	1	1	1	1	IPI00119239	Low molecular mass protein 19;Macropain delta chain;Multicatalytic endopeptidase complex delta chain;Proteasome delta chain;Proteasome subunit beta type-6;Proteasome subunit Y;Proteasome subunit beta type	Lmp19;Psmb6;DN-183N8.5-001;mCG_21162	Q60692;A2CFA7	1	1	0	1	1	1	0	1	1	1	0	1
259	NaN	NaN	NaN	NaN	NaN	NaN	NaN	NaN	Deoxycytidine kinase;Putative uncharacterized protein	Dck;mCG_140146	P43346;Q545E8;Q80US6	nucleus;cytosol;organelle;membrane-bounded organelle;intracellular organelle;intracellular membrane-bounded organelle;intracellular part;cytoplasmic part;cell part	nucleobase, nucleoside, nucleotide and nucleic acid metabolic process;pyrimidine nucleoside metabolic process;pyrimidine nucleotide metabolic process;nucleoside phosphate metabolic process;phosphorus metabolic process;phosphate metabolic process;nitrogen compound metabolic process;metabolic process;nucleoside metabolic process;nucleotide metabolic process;cellular process;phosphorylation;drug met…	nucleotide binding;magnesium ion binding;nucleoside binding;pyrimidine nucleoside binding;catalytic activity;deoxycytidine kinase activity;binding;protein binding;ATP binding;drug binding;kinase activity;transferase activity;transferase activity, transferring phosphorus-containing groups;phosphotransferase activity, alcohol group as acceptor;purine nucleotide binding;deoxynucleoside kinase activi…	1184200	1134000	50183	772310	722120	50183	0	0	0	411890	411890	0	0	0	0	1	1	1	1	IPI00119261	Deoxycytidine kinase;Putative uncharacterized protein	Dck;mCG_140146	P43346;Q545E8;Q80US6	1	0	1	0	1	0	1	0	1	0	1	0
260	NaN	NaN	NaN	NaN	NaN	NaN	NaN	NaN	Calcineurin inhibitory protein ZAKI-4 beta;Down syndrome critical region gene 1-like 1, isoform CRA_b;Putative uncharacterized protein;Calcineurin inhibitory protein ZAKI-4;Calcipressin-2;Down syndrome candidate region 1-like protein 1;Myocyte-enriched calcineurin-interacting protein 2;Regulator of calcineurin 2;Down syndrome critical region gene 1-like 1, isoform CRA_a	Dscr1l1;mCG_51170;Rcan2;ZAKI-4 beta;Zaki4	Q8VIP4;Q9JHG2;Q543P2		signal transduction;cellular process;calcium-mediated signaling;second-messenger-mediated signaling;intracellular signal transduction;regulation of biological process;regulation of cellular process;response to stimulus;cellular response to stimulus;biological regulation	nucleotide binding;binding	3045700	319940	2725800	0	0	0	911110	211340	699770	1347200	108600	1238600	787370	0	787370	1	1	1	1	IPI00129703;IPI00119345	Calcineurin inhibitory protein ZAKI-4 beta;Down syndrome critical region gene 1-like 1, isoform CRA_b;Putative uncharacterized protein;Calcineurin inhibitory protein ZAKI-4;Calcipressin-2;Down syndrome candidate region 1-like protein 1;Myocyte-enriched calcineurin-interacting protein 2;Regulator of calcineurin 2;Down syndrome critical region gene 1-like 1, isoform CRA_a	Dscr1l1;mCG_51170;Rcan2;ZAKI-4 beta;Zaki4	Q8VIP4;Q9JHG2;Q543P2	0	1	1	1	0	1	1	1	0	1	1	1
261	NaN	NaN	NaN	NaN	NaN	NaN	NaN	NaN	Tropomodulin-3;Ubiquitous tropomodulin;Putative uncharacterized protein	Tmod3	Q9JHJ0;Q3TFA9;Q8C3Z3	cytoplasm;cytoskeleton;actin cytoskeleton;organelle;non-membrane-bounded organelle;intracellular organelle;intracellular non-membrane-bounded organelle;intracellular part;cell part		actin binding;binding;protein binding;tropomyosin binding;cytoskeletal protein binding	7308700	5346000	1962700	1892800	1534500	358300	1743300	1015500	727820	3358200	2674900	683360	314420	121210	193210	1	1	1	1	IPI00119478	Tropomodulin-3;Ubiquitous tropomodulin;Putative uncharacterized protein	Tmod3	Q9JHJ0;Q3TFA9;Q8C3Z3	1	1	1	1	1	1	1	1	1	1	1	1
262	NaN	NaN	NaN	NaN	NaN	NaN	NaN	NaN	Protein ftsJ homolog 3;Putative rRNA methyltransferase 3;rRNA (uridine-2-O-)-methyltransferase 3;FtsJ homolog 3 (E. coli)	Ftsj3;mCG_3212;RP23-418O11.2-001	Q9DBE9;B1ARK1	nucleus;nucleolus;organelle;membrane-bounded organelle;non-membrane-bounded organelle;intracellular organelle;intracellular membrane-bounded organelle;intracellular non-membrane-bounded organelle;organelle part;intracellular part;nuclear part;intracellular organelle part;cell part;cytoplasm	rRNA modification;RNA methylation;nucleobase, nucleoside, nucleotide and nucleic acid metabolic process;rRNA processing;RNA processing;one-carbon metabolic process;nitrogen compound metabolic process;metabolic process;RNA modification;cellular process;RNA metabolic process;rRNA metabolic process;rRNA methylation;methylation;ncRNA processing;cellular nitrogen compound metabolic process;ncRNA metab…	nucleic acid binding;catalytic activity;binding;methyltransferase activity;transferase activity;transferase activity, transferring one-carbon groups;O-methyltransferase activity;RNA methyltransferase activity;rRNA methyltransferase activity;rRNA (uridine-2'-O-)-methyltransferase activity;S-adenosylmethionine-dependent methyltransferase activity;rRNA (uridine) methyltransferase activity	3213400	500080	2713300	0	0	0	0	0	0	3213400	500080	2713300	0	0	0	1	1	1	1	IPI00119632	Protein ftsJ homolog 3;Putative rRNA methyltransferase 3;rRNA (uridine-2-O-)-methyltransferase 3;FtsJ homolog 3 (E. coli)	Ftsj3;mCG_3212;RP23-418O11.2-001	Q9DBE9;B1ARK1	0	0	1	0	0	0	1	0	0	0	1	0
263	NaN	NaN	NaN	NaN	NaN	NaN	NaN	NaN	Docking protein alpha;Signal recognition particle receptor subunit alpha;Signal recognition particle receptor;Putative uncharacterized protein	Srpr	Q9DBG7;C3VDI1;Q9CVL8	endoplasmic reticulum;signal recognition particle receptor complex;endoplasmic reticulum membrane;membrane;organelle membrane;macromolecular complex;organelle;membrane-bounded organelle;intracellular organelle;intracellular membrane-bounded organelle;protein complex;receptor complex;organelle part;intracellular part;membrane part;endoplasmic reticulum part;cytoplasmic part;intracellular organelle…	nucleobase, nucleoside, nucleotide and nucleic acid metabolic process;purine nucleotide metabolic process;GTP catabolic process;purine nucleotide catabolic process;protein targeting;protein targeting to membrane;cotranslational protein targeting to membrane;SRP-dependent cotranslational protein targeting to membrane;nucleoside phosphate metabolic process;nitrogen compound metabolic process;transp…	nucleotide binding;catalytic activity;GTPase activity;signal transducer activity;receptor activity;signal recognition particle binding;binding;GTP binding;pyrophosphatase activity;hydrolase activity;hydrolase activity, acting on acid anhydrides;hydrolase activity, acting on acid anhydrides, in phosphorus-containing anhydrides;purine nucleotide binding;nucleoside-triphosphatase activity;guanyl nuc…	918730	315910	602820	0	0	0	918730	315910	602820	0	0	0	0	0	0	1	1	1	1	IPI00119695;IPI00894964	Docking protein alpha;Signal recognition particle receptor subunit alpha;Signal recognition particle receptor;Putative uncharacterized protein	Srpr	Q9DBG7;C3VDI1;Q9CVL8	0	1	0	0	0	1	0	0	0	1	0	0
264	0.072722	NaN	NaN	NaN	NaN	NaN	NaN	NaN	Tax interaction protein 1;Tax1-binding protein 3;Tax1 (Human T-cell leukemia virus type I) binding protein 3;Tax1 (Human T-cell leukemia virus type I) binding protein 3, isoform CRA_b	Tax1bp3;mCG_6650;RP23-263M10.10-001;RP23-263M10.10-004	Q9DBG9;B2KGB7;B1AUD9	nucleus;cytoplasm;organelle;membrane-bounded organelle;intracellular organelle;intracellular membrane-bounded organelle;intracellular part;cell part	signal transduction;cell surface receptor linked signaling pathway;small GTPase mediated signal transduction;Ras protein signal transduction;Rho protein signal transduction;negative regulation of cell proliferation;regulation of signal transduction;negative regulation of signal transduction;cellular process;regulation of cell communication;negative regulation of cell communication;Wnt receptor si…	binding;protein binding;beta-catenin binding;transcription regulator activity	6323200	5058700	1264500	4615000	3871700	743240	1708200	1186900	521260	0	0	0	0	0	0	0.207427	1	1	1	IPI00119696;IPI00665510;IPI00848467;IPI00856179	Tax interaction protein 1;Tax1-binding protein 3;Tax1 (Human T-cell leukemia virus type I) binding protein 3;Tax1 (Human T-cell leukemia virus type I) binding protein 3, isoform CRA_b	Tax1bp3;mCG_6650;RP23-263M10.10-001;RP23-263M10.10-004	Q9DBG9;B2KGB7;B1AUD9	2	1	0	0	2	1	0	0	2	1	0	0
266	NaN	0.22229	NaN	NaN	NaN	NaN	NaN	NaN	Eukaryotic translation initiation factor 2A	D3Ertd194e;Eif2a	Q8BJW6-1;Q8BJW6;Q8BJW6-2	cytoplasm;eukaryotic translation initiation factor 2 complex;macromolecular complex;protein complex;intracellular part;cytoplasmic part;cell part	translation;translational initiation;regulation of translation;protein modification process;protein phosphorylation;phosphorus metabolic process;phosphate metabolic process;ER-nucleus signaling pathway;signal transduction;metabolic process;biosynthetic process;macromolecule biosynthetic process;regulation of biosynthetic process;regulation of signal transduction;positive regulation of signal tran…	tRNA binding;nucleic acid binding;RNA binding;translation initiation factor activity;binding;translation factor activity, nucleic acid binding;ribonucleoprotein binding;ribosome binding	5656800	3990500	1666300	674800	478910	195890	1552800	918450	634330	3429200	2593100	836100	0	0	0	1	1	0.269704	1	IPI00119806;IPI00845539;IPI00882375	Eukaryotic translation initiation factor 2A	D3Ertd194e;Eif2a	Q8BJW6-1;Q8BJW6;Q8BJW6-2	2	2	4	0	2	2	4	0	2	2	4	0
267	NaN	NaN	NaN	NaN	NaN	NaN	NaN	NaN	Endosomal adaptor protein p14;Late endosomal/lysosomal Mp1-interacting protein;Mitogen-activated protein-binding protein-interacting protein;Roadblock domain-containing protein 3	Mapbpip;Robld3	Q9JHS3	lytic vacuole;lysosome;lysosomal membrane;endosome;late endosome;vacuole;vacuolar membrane;endosome membrane;membrane;organelle membrane;late endosome membrane;macromolecular complex;organelle;membrane-bounded organelle;intracellular organelle;intracellular membrane-bounded organelle;protein complex;organelle part;intracellular part;membrane part;vacuolar part;endosomal part;cytoplasmic part;intr…	activation of MAPKK activity;response to acid;regulation of protein phosphorylation;protein modification process;protein phosphorylation;phosphorus metabolic process;phosphate metabolic process;protein localization;metabolic process;response to endogenous stimulus;regulation of signal transduction;positive regulation of signal transduction;cellular process;response to organic substance;response t…	binding;protein binding	0	0	0	0	0	0	0	0	0	0	0	0	0	0	0	1	1	1	1	IPI00119807;IPI00880575	Endosomal adaptor protein p14;Late endosomal/lysosomal Mp1-interacting protein;Mitogen-activated protein-binding protein-interacting protein;Roadblock domain-containing protein 3	Mapbpip;Robld3	Q9JHS3	1	1	0	0	1	1	0	0	1	1	0	0
268	NaN	NaN	NaN	NaN	NaN	NaN	NaN	NaN	U6 snRNA-associated Sm-like protein LSm5	Lsm5	P62322	nucleus;ribonucleoprotein complex;macromolecular complex;organelle;membrane-bounded organelle;intracellular organelle;intracellular membrane-bounded organelle;intracellular part;cell part	nucleobase, nucleoside, nucleotide and nucleic acid metabolic process;RNA processing;mRNA processing;nitrogen compound metabolic process;metabolic process;RNA splicing;cellular process;RNA metabolic process;mRNA metabolic process;cellular nitrogen compound metabolic process;macromolecule metabolic process;cellular metabolic process;primary metabolic process;cellular macromolecule metabolic proces…	nucleic acid binding;RNA binding;binding;protein binding	2284500	1536500	747930	2284500	1536500	747930	0	0	0	0	0	0	0	0	0	1	1	1	1	IPI00119813	U6 snRNA-associated Sm-like protein LSm5	Lsm5	P62322	1	0	0	0	1	0	0	0	1	0	0	0
269	NaN	NaN	NaN	NaN	NaN	NaN	NaN	NaN	Embryonic development factor 1;Protein CWC15 homolog	Cwc15;Ed1	Q9JHS9	nucleus;spliceosomal complex;ribonucleoprotein complex;macromolecular complex;organelle;membrane-bounded organelle;intracellular organelle;intracellular membrane-bounded organelle;organelle part;intracellular part;nuclear part;intracellular organelle part;cell part	RNA splicing, via transesterification reactions;RNA splicing, via transesterification reactions with bulged adenosine as nucleophile;nuclear mRNA splicing, via spliceosome;nucleobase, nucleoside, nucleotide and nucleic acid metabolic process;RNA processing;mRNA processing;nitrogen compound metabolic process;metabolic process;RNA splicing;cellular process;RNA metabolic process;mRNA metabolic proce…	nucleic acid binding;RNA binding;binding	10299000	5716700	4582100	3776300	2113700	1662600	2673600	1125400	1548200	3848800	2477600	1371200	0	0	0	1	1	1	1	IPI00119814	Embryonic development factor 1;Protein CWC15 homolog	Cwc15;Ed1	Q9JHS9	1	1	1	0	1	1	1	0	1	1	1	0
270	NaN	2.494	NaN	NaN	NaN	NaN	NaN	NaN	Adenylate cyclase-stimulating G alpha protein;Extra large alphas protein;Guanine nucleotide-binding protein G(s) subunit alpha isoforms XLas;Guanine nucleotide-binding protein G(s) subunit alpha isoforms short	Gnas;Gnas1;MNCb-5546	Q6R0H7-1;Q6R0H7;Q6R0H7-4;P63094-1;P63094;P63094-2;P63094-3	Golgi membrane;cell fraction;membrane fraction;insoluble fraction;cytoplasm;heterotrimeric G-protein complex;plasma membrane;membrane;extrinsic to plasma membrane;extrinsic to membrane;organelle membrane;intrinsic to membrane;extrinsic to internal side of plasma membrane;trans-Golgi network membrane;macromolecular complex;protein complex;organelle part;intracellular part;membrane part;Golgi appar…	skeletal system development;ossification;tissue homeostasis;endochondral ossification;regulation of immune system process;regulation of myeloid leukocyte differentiation;positive regulation of myeloid leukocyte differentiation;generation of precursor metabolites and energy;energy reserve metabolic process;nucleobase, nucleoside, nucleotide and nucleic acid metabolic process;regulation of nucleoti…	nucleotide binding;catalytic activity;GTPase activity;signal transducer activity;binding;protein binding;GTP binding;pyrophosphatase activity;hydrolase activity;hydrolase activity, acting on acid anhydrides;hydrolase activity, acting on acid anhydrides, in phosphorus-containing anhydrides;purine nucleotide binding;nucleoside-triphosphatase activity;guanyl nucleotide binding;ribonucleotide binding…	5541700	948900	4592800	0	0	0	0	0	0	2780200	776560	2003700	2761500	172340	2589100	1	1	0.805681	1	IPI00416906;IPI00469793;IPI00119853;IPI00463891;IPI00750570;IPI00798462	Adenylate cyclase-stimulating G alpha protein;Extra large alphas protein;Guanine nucleotide-binding protein G(s) subunit alpha isoforms XLas;Guanine nucleotide-binding protein G(s) subunit alpha isoforms short	Gnas;Gnas1;MNCb-5546	Q6R0H7-1;Q6R0H7;Q6R0H7-4;P63094-1;P63094;P63094-2;P63094-3	0	0	2	1	0	0	2	1	0	0	2	1
271	NaN	NaN	NaN	NaN	NaN	NaN	NaN	NaN	Inositol-3-phosphate synthase 1;Myo-inositol-1-phosphate synthase	Ino1;Isyna1	Q9JHU9	cytoplasm;intracellular part;cell part	carbohydrate metabolic process;inositol metabolic process;inositol biosynthetic process;alcohol metabolic process;lipid metabolic process;phospholipid metabolic process;metabolic process;lipid biosynthetic process;phospholipid biosynthetic process;biosynthetic process;cellular process;carbohydrate biosynthetic process;organophosphate metabolic process;polyol metabolic process;cellular carbohydrat…	catalytic activity;inositol-3-phosphate synthase activity;binding;isomerase activity;intramolecular lyase activity	2037500	0	2037500	0	0	0	943030	0	943030	555230	0	555230	539200	0	539200	1	1	1	1	IPI00119886	Inositol-3-phosphate synthase 1;Myo-inositol-1-phosphate synthase	Ino1;Isyna1	Q9JHU9	0	1	1	1	0	1	1	1	0	1	1	1
272	NaN	NaN	NaN	NaN	NaN	NaN	NaN	NaN	BRG1-associated factor 57;SWI/SNF-related matrix-associated actin-dependent regulator chromatin subfamily E member 1;MCG15366, isoform CRA_c;SWI/SNF related, matrix associated, actin dependent regulator of chromatin, subfamily e, member 1;Smarce1 variant 3;Smarce1 variant 5;Smarce1 variant 8;Smarce1 variant 7;Smarce1 variant 9	Baf57;Smarce1;mCG_15366;RP23-255N16.1-001	O54941;A2A4L8;C0IMW9;C0IMX0;C0IMX1;C0IMX3	cell fraction;soluble fraction;nucleus;SWI-SNF complex;chromatin remodeling complex;transcriptional repressor complex;macromolecular complex;organelle;membrane-bounded organelle;intracellular organelle;intracellular membrane-bounded organelle;protein complex;organelle part;intracellular part;nuclear part;intracellular organelle part;nucleoplasm part;cell part;SWI-SNF-type complex;npBAF complex;nB…	chromatin organization;regulation of transcription, DNA-dependent;organelle organization;nervous system development;regulation of biosynthetic process;negative regulation of biosynthetic process;negative regulation of metabolic process;cellular process;regulation of gene expression;regulation of macromolecule biosynthetic process;negative regulation of macromolecule biosynthetic process;negative …	nucleic acid binding;DNA binding;catalytic activity;binding;protein binding;N-acetyltransferase activity;acyltransferase activity;acetyltransferase activity;N-acyltransferase activity;transferase activity;transferase activity, transferring acyl groups;transferase activity, transferring acyl groups other than amino-acyl groups;protein N-terminus binding	2329700	1224100	1105600	0	0	0	0	0	0	1440100	989420	450690	889620	234680	654940	1	1	1	1	IPI00119892;IPI00604836;IPI00662498	BRG1-associated factor 57;SWI/SNF-related matrix-associated actin-dependent regulator chromatin subfamily E member 1;MCG15366, isoform CRA_c;SWI/SNF related, matrix associated, actin dependent regulator of chromatin, subfamily e, member 1;Smarce1 variant 3;Smarce1 variant 5;Smarce1 variant 8;Smarce1 variant 7;Smarce1 variant 9	Baf57;Smarce1;mCG_15366;RP23-255N16.1-001	O54941;A2A4L8;C0IMW9;C0IMX0;C0IMX1;C0IMX3	1	0	2	1	0	0	1	1	0	0	1	1
273	NaN	NaN	NaN	NaN	NaN	NaN	NaN	NaN	UPF0498 protein KIAA1191	Kiaa1191	Q9DBN4-1;Q9DBN4;Q9DBN4-2				1090800	261360	829470	0	0	0	0	0	0	0	0	0	1090800	261360	829470	1	1	1	1	IPI00119921;IPI00918903;IPI00224275	UPF0498 protein KIAA1191	Kiaa1191	Q9DBN4-1;Q9DBN4;Q9DBN4-2	0	0	1	2	0	0	1	2	0	0	1	2
274	NaN	0.16282	NaN	NaN	NaN	NaN	NaN	NaN	Lon protease-like protein 2;Peroxisomal Lon protease homolog 2;Putative uncharacterized protein	Lonp2	Q9DBN5-1;Q9DBN5;Q9DBN5-3;Q9DBN5-2;Q8BK80;Q9D1A6	nucleus;cytoplasm;peroxisome;peroxisomal matrix;microbody lumen;membrane-enclosed lumen;microbody;organelle;membrane-bounded organelle;intracellular organelle;intracellular membrane-bounded organelle;organelle lumen;organelle part;intracellular part;microbody part;peroxisomal part;cytoplasmic part;intracellular organelle part;cell part;intracellular organelle lumen	signal peptide processing;proteolysis;peptide metabolic process;metabolic process;cellular process;response to organic substance;response to organic cyclic compound;protein processing;protein metabolic process;response to chemical stimulus;macromolecule metabolic process;cellular metabolic process;primary metabolic process;cellular macromolecule metabolic process;cellular protein metabolic proces…	nucleotide binding;catalytic activity;endopeptidase activity;ATP-dependent peptidase activity;serine-type endopeptidase activity;binding;protein binding;ATP binding;peptidase activity;serine-type peptidase activity;pyrophosphatase activity;hydrolase activity;hydrolase activity, acting on acid anhydrides;hydrolase activity, acting on acid anhydrides, in phosphorus-containing anhydrides;ATPase acti…	4011300	2424800	1586500	1725400	588750	1136600	0	0	0	1823100	1563700	259380	462800	272320	190480	1	1	0.241958	1	IPI00119923;IPI00845589;IPI00845777;IPI00895030	Lon protease-like protein 2;Peroxisomal Lon protease homolog 2;Putative uncharacterized protein	Lonp2	Q9DBN5-1;Q9DBN5;Q9DBN5-3;Q9DBN5-2;Q8BK80;Q9D1A6	1	0	1	1	1	0	1	1	1	0	1	1
275	NaN	NaN	NaN	NaN	NaN	NaN	NaN	NaN	5-AMP-activated protein kinase subunit gamma-1;Prkag1 protein;Putative uncharacterized protein;AMP activated protein kinase gamma 1	Prkaac;Prkag1	O54950;Q2VPC9;Q3TWR3;Q925V0	nucleus;organelle;membrane-bounded organelle;intracellular organelle;intracellular membrane-bounded organelle;intracellular part;cell part;AMP-activated protein kinase complex;macromolecular complex;protein complex	organic acid metabolic process;lipid metabolic process;fatty acid metabolic process;fatty acid biosynthetic process;response to stress;metabolic process;lipid biosynthetic process;biosynthetic process;cellular process;organic acid biosynthetic process;carboxylic acid metabolic process;monocarboxylic acid metabolic process;cellular ketone metabolic process;oxoacid metabolic process;cellular metabo…	catalytic activity;protein kinase activity;protein serine-threonine kinase activity;AMP-activated protein kinase activity;kinase activity;transferase activity;transferase activity, transferring phosphorus-containing groups;phosphotransferase activity, alcohol group as acceptor;nucleotide binding;binding;protein binding;AMP binding;purine nucleotide binding;enzyme binding;kinase binding;protein ki…	2662000	642330	2019600	452380	165070	287310	2209600	477260	1732300	0	0	0	0	0	0	1	1	1	1	IPI00119930	5-AMP-activated protein kinase subunit gamma-1;Prkag1 protein;Putative uncharacterized protein;AMP activated protein kinase gamma 1	Prkaac;Prkag1	O54950;Q2VPC9;Q3TWR3;Q925V0	1	1	0	0	1	1	0	0	1	1	0	0
276	0.25728	NaN	NaN	NaN	NaN	NaN	NaN	NaN	Barrier-to-autointegration factor;Breakpoint cluster region protein 1;LAP2-binding protein 1	Baf;Banf1;Bcrp1;L2bp1	O54962	nucleus;chromosome;cytoplasm;organelle;membrane-bounded organelle;non-membrane-bounded organelle;intracellular organelle;intracellular membrane-bounded organelle;intracellular non-membrane-bounded organelle;intracellular part;cell part	nucleobase, nucleoside, nucleotide and nucleic acid metabolic process;DNA metabolic process;DNA recombination;nitrogen compound metabolic process;metabolic process;cellular process;DNA integration;provirus integration;reproductive process;viral reproductive process;cellular nitrogen compound metabolic process;macromolecule metabolic process;cellular metabolic process;primary metabolic process;cel…	nucleic acid binding;DNA binding;binding	6638600	4461700	2176900	6172700	4171800	2000900	465930	289920	176020	0	0	0	0	0	0	0.281732	1	1	1	IPI00119959	Barrier-to-autointegration factor;Breakpoint cluster region protein 1;LAP2-binding protein 1	Baf;Banf1;Bcrp1;L2bp1	O54962	3	1	0	0	3	1	0	0	3	1	0	0
277	NaN	0.25234	NaN	NaN	NaN	NaN	NaN	NaN	Protein LUMA;Transmembrane protein 43	Tmem43	Q9DBS1	nucleus;nuclear inner membrane;endoplasmic reticulum;Golgi apparatus;membrane;integral to membrane;organelle inner membrane;organelle membrane;intrinsic to membrane;nuclear membrane;organelle;membrane-bounded organelle;intracellular organelle;intracellular membrane-bounded organelle;organelle part;intracellular part;membrane part;nuclear part;cytoplasmic part;intracellular organelle part;cell part			7785700	5411900	2373800	2043100	1582400	460680	1529200	1047400	481850	4213300	2782000	1431300	0	0	0	1	1	0.284524	1	IPI00120083	Protein LUMA;Transmembrane protein 43	Tmem43	Q9DBS1	1	1	1	0	1	1	1	0	1	1	1	0
278	NaN	NaN	NaN	NaN	NaN	NaN	NaN	NaN	Interferon-gamma-inducible protein Mg11;SAM domain and HD domain-containing protein 1;Putative uncharacterized protein;SAM domain and HD domain 1;cDNA fis, clone TRACH3010757, highly similar to Interferon-gamma inducible protein MG11	Mg11;Samhd1;RP23-163J20.2-002	Q60710;Q3TCJ7;Q3UDX7;Q8C5C0;Q6ZQM3	nucleus;organelle;membrane-bounded organelle;intracellular organelle;intracellular membrane-bounded organelle;intracellular part;cell part	immune effector process;immune system process;regulation of immune system process;response to stress;defense response;immune response;metabolic process;response to biotic stimulus;response to virus;regulation of defense response;innate immune response;regulation of innate immune response;regulation of response to stimulus;regulation of immune response;regulation of biological process;response to …	catalytic activity;hydrolase activity	6040800	2560700	3480100	2033500	862560	1170900	1626700	557190	1069500	1537900	905700	632190	842810	235310	607510	1	1	1	1	IPI00875198;IPI00120095;IPI00752578;IPI00460856	Interferon-gamma-inducible protein Mg11;SAM domain and HD domain-containing protein 1;Putative uncharacterized protein;SAM domain and HD domain 1;cDNA fis, clone TRACH3010757, highly similar to Interferon-gamma inducible protein MG11	Mg11;Samhd1;RP23-163J20.2-002	Q60710;Q3TCJ7;Q3UDX7;Q8C5C0;Q6ZQM3	1	1	1	1	1	1	1	1	1	1	1	1
279	NaN	NaN	NaN	NaN	8.5626	NaN	NaN	NaN	Thymidylate kinase LPS-inducible member;UMP-CMP kinase 2, mitochondrial	Cmpk2;Tyki	Q3U5Q7	mitochondrion;organelle;membrane-bounded organelle;intracellular organelle;intracellular membrane-bounded organelle;intracellular part;cytoplasmic part;cell part	response to molecule of bacterial origin;nucleobase, nucleoside, nucleotide and nucleic acid metabolic process;pyrimidine nucleotide metabolic process;pyrimidine nucleotide biosynthetic process;dTDP biosynthetic process;nucleoside phosphate metabolic process;phosphorus metabolic process;phosphate metabolic process;nitrogen compound metabolic process;metabolic process;biosynthetic process;nucleoti…	nucleotide binding;catalytic activity;cytidylate kinase activity;thymidylate kinase activity;binding;ATP binding;uridylate kinase activity;kinase activity;transferase activity;transferase activity, transferring phosphorus-containing groups;phosphotransferase activity, phosphate group as acceptor;purine nucleotide binding;nucleotide kinase activity;nucleobase, nucleoside, nucleotide kinase activit…	4602500	2015700	2586800	833730	229070	604660	2465800	1618300	847540	0	0	0	1302900	168350	1134600	1	1	1	0.0196529	IPI00120113;IPI00624449	Thymidylate kinase LPS-inducible member;UMP-CMP kinase 2, mitochondrial	Cmpk2;Tyki	Q3U5Q7	1	1	0	2	1	1	0	2	1	1	0	2
280	NaN	NaN	NaN	NaN	NaN	NaN	NaN	NaN	Peroxisomal carnitine O-octanoyltransferase;Putative uncharacterized protein;Carnitine octanoyltransferase	Cot;Crot	Q9DC50;Q3V3N1;Q9QZZ3	cell fraction;soluble fraction;mitochondrion;peroxisome;microbody;organelle;membrane-bounded organelle;intracellular organelle;intracellular membrane-bounded organelle;intracellular part;cytoplasmic part;cell part	organic acid metabolic process;lipid metabolic process;fatty acid metabolic process;transport;lipid transport;metabolic process;response to endogenous stimulus;cellular process;response to organic substance;response to organic nitrogen;monocarboxylic acid transport;organic acid transport;fatty acid transport;carboxylic acid metabolic process;monocarboxylic acid metabolic process;cellular ketone m…	catalytic activity;O-acyltransferase activity;acyltransferase activity;carnitine O-octanoyltransferase activity;carnitine O-acyltransferase activity;O-octanoyltransferase activity;octanoyltransferase activity;transferase activity;transferase activity, transferring acyl groups;transferase activity, transferring acyl groups other than amino-acyl groups	2380700	1978700	402070	613280	546630	66649	0	0	0	1767400	1432000	335420	0	0	0	1	1	1	1	IPI00120165	Peroxisomal carnitine O-octanoyltransferase;Putative uncharacterized protein;Carnitine octanoyltransferase	Cot;Crot	Q9DC50;Q3V3N1;Q9QZZ3	1	0	1	0	1	0	1	0	1	0	1	0
281	NaN	NaN	NaN	NaN	NaN	NaN	NaN	NaN	Solute carrier family 30 member 1;Zinc transporter 1;Putative uncharacterized protein;Solute carrier family 30 (Zinc transporter), member 1	Slc30a1;Znt1;mCG_14105	Q60738;Q3UM63	plasma membrane;membrane;integral to membrane;T-tubule;intrinsic to membrane;organelle;membrane-bounded organelle;intracellular organelle;intracellular membrane-bounded organelle;intracellular part;membrane part;plasma membrane part;cell part	transition metal ion transport;in utero embryonic development;transport;ion transport;cation transport;calcium ion transport;zinc ion transport;cellular ion homeostasis;cellular calcium ion homeostasis;cellular metal ion homeostasis;cellular zinc ion homeostasis;response to toxin;embryo development;embryo development ending in birth or egg hatching;cellular process;response to inorganic substance…	transporter activity;calcium channel regulator activity;zinc ion transmembrane transporter activity;ion channel inhibitor activity;cation transmembrane transporter activity;ion transmembrane transporter activity;channel regulator activity;channel inhibitor activity;calcium channel inhibitor activity;transmembrane transporter activity;inorganic cation transmembrane transporter activity;substrate-s…	314640	24691	289950	0	0	0	0	0	0	0	0	0	314640	24691	289950	1	1	1	1	IPI00120166	Solute carrier family 30 member 1;Zinc transporter 1;Putative uncharacterized protein;Solute carrier family 30 (Zinc transporter), member 1	Slc30a1;Znt1;mCG_14105	Q60738;Q3UM63	0	0	0	2	0	0	0	2	0	0	0	2
282	NaN	NaN	NaN	NaN	NaN	NaN	NaN	NaN	Alpha-MPP;Mitochondrial-processing peptidase subunit alpha;P-55;Peptidase (Mitochondrial processing) alpha;Peptidase (Mitochondrial processing) alpha, isoform CRA_b;Putative uncharacterized protein;Peptidase (Mitochondrial processing) alpha, isoform CRA_a	Inpp5e;Pmpca;mCG_18769;RP23-306D20.8-001;RP23-306D20.8-002	Q9DC61;A2AIW8;Q3TTM6;Q3TY06;Q3UDE0;Q8BK51;A2AIW9	mitochondrion;mitochondrial matrix;membrane-enclosed lumen;organelle;membrane-bounded organelle;intracellular organelle;intracellular membrane-bounded organelle;organelle lumen;organelle part;intracellular part;mitochondrial part;cytoplasmic part;intracellular organelle part;cell part;intracellular organelle lumen	proteolysis;metabolic process;protein metabolic process;macromolecule metabolic process;primary metabolic process	catalytic activity;endopeptidase activity;metalloendopeptidase activity;binding;peptidase activity;metallopeptidase activity;zinc ion binding;hydrolase activity;ion binding;cation binding;metal ion binding;transition metal ion binding;peptidase activity, acting on L-amino acid peptides	3640400	1644300	1996100	0	0	0	457270	166520	290750	3183100	1477800	1705300	0	0	0	1	1	1	1	IPI00120199;IPI00750433	Alpha-MPP;Mitochondrial-processing peptidase subunit alpha;P-55;Peptidase (Mitochondrial processing) alpha;Peptidase (Mitochondrial processing) alpha, isoform CRA_b;Putative uncharacterized protein;Peptidase (Mitochondrial processing) alpha, isoform CRA_a	Inpp5e;Pmpca;mCG_18769;RP23-306D20.8-001;RP23-306D20.8-002	Q9DC61;A2AIW8;Q3TTM6;Q3TY06;Q3UDE0;Q8BK51;A2AIW9	0	1	1	0	0	1	1	0	0	1	1	0
283	NaN	NaN	NaN	NaN	NaN	NaN	NaN	NaN	Complex I-20kD;NADH dehydrogenase [ubiquinone] iron-sulfur protein 7, mitochondrial;NADH-ubiquinone oxidoreductase 20 kDa subunit	Ndufs7	Q9DC70	mitochondrion;mitochondrial inner membrane;mitochondrial respiratory chain complex I;membrane;organelle inner membrane;NADH dehydrogenase complex;organelle membrane;mitochondrial membrane;macromolecular complex;organelle;membrane-bounded organelle;intracellular organelle;intracellular membrane-bounded organelle;protein complex;organelle part;intracellular part;membrane part;mitochondrial part;cyt…	generation of precursor metabolites and energy;protein complex assembly;transport;metabolic process;cellular process;NADH dehydrogenase complex assembly;cellular component organization;cellular component assembly;electron transport chain;mitochondrial respiratory chain complex I assembly;mitochondrial respiratory chain complex assembly;cellular macromolecular complex subunit organization;cellular…	catalytic activity;NADH dehydrogenase activity;binding;NADH dehydrogenase (ubiquinone) activity;oxidoreductase activity;oxidoreductase activity, acting on NADH or NADPH;oxidoreductase activity, acting on NADH or NADPH, quinone or similar compound as acceptor;ion binding;cation binding;metal ion binding;cofactor binding;quinone binding;NADH dehydrogenase (quinone) activity;iron-sulfur cluster bind…	69120000	4437800	64682000	9856800	1453200	8403500	13612000	1260400	12352000	0	0	0	45651000	1724200	43927000	1	1	1	1	IPI00120232	Complex I-20kD;NADH dehydrogenase [ubiquinone] iron-sulfur protein 7, mitochondrial;NADH-ubiquinone oxidoreductase 20 kDa subunit	Ndufs7	Q9DC70	1	1	0	1	1	1	0	1	1	1	0	1
284	NaN	NaN	NaN	NaN	NaN	NaN	NaN	NaN	Heat shock protein-binding protein 1;Hsp70-binding protein 1;Hsp70-interacting protein 1	Hspbp;Hspbp1	Q99P31		positive regulation of metabolic process;regulation of catabolic process;positive regulation of catabolic process;positive regulation of macromolecule metabolic process;regulation of metabolic process;regulation of proteolysis;regulation of cellular metabolic process;positive regulation of cellular metabolic process;regulation of cellular catabolic process;positive regulation of cellular cataboli…	binding	0	0	0	0	0	0	0	0	0	0	0	0	0	0	0	1	1	1	1	IPI00120257	Heat shock protein-binding protein 1;Hsp70-binding protein 1;Hsp70-interacting protein 1	Hspbp;Hspbp1	Q99P31	0	0	0	1	0	0	0	1	0	0	0	1
285	NaN	NaN	NaN	NaN	NaN	NaN	NaN	NaN	Neuroendocrine-specific protein-like 1;Neuroendocrine-specific protein-like I;Reticulon-2;Putative uncharacterized protein;Reticulon 2 (Z-band associated protein);RTN2-B;RTN2-C	Nspl1;Rtn2;mCG_130058	O70622-1;O70622;Q3TUZ6;Q6IM75;O70622-2;Q6IM74	endoplasmic reticulum;endoplasmic reticulum membrane;membrane;integral to membrane;organelle membrane;intrinsic to membrane;organelle;membrane-bounded organelle;intracellular organelle;intracellular membrane-bounded organelle;organelle part;intracellular part;membrane part;endoplasmic reticulum part;cytoplasmic part;intracellular organelle part;cell part			609220	79179	530040	0	0	0	0	0	0	0	0	0	609220	79179	530040	1	1	1	1	IPI00120427;IPI00229453	Neuroendocrine-specific protein-like 1;Neuroendocrine-specific protein-like I;Reticulon-2;Putative uncharacterized protein;Reticulon 2 (Z-band associated protein);RTN2-B;RTN2-C	Nspl1;Rtn2;mCG_130058	O70622-1;O70622;Q3TUZ6;Q6IM75;O70622-2;Q6IM74	0	0	0	1	0	0	0	1	0	0	0	1
286	NaN	NaN	NaN	NaN	NaN	NaN	NaN	NaN	PRA1 family protein 2;PRA1 domain family 2	DXImx39e;Praf2;mCG_140106;RP23-109E24.4-001	Q9JIG8;A2AEV6	endosome;endosome membrane;membrane;integral to membrane;organelle membrane;intrinsic to membrane;organelle;membrane-bounded organelle;intracellular organelle;intracellular membrane-bounded organelle;organelle part;intracellular part;membrane part;endosomal part;cytoplasmic part;intracellular organelle part;cell part	transport;protein transport;establishment of protein localization;establishment of localization		2185300	691990	1493400	0	0	0	1127600	184600	942950	1057800	507390	550400	0	0	0	1	1	1	1	IPI00120546	PRA1 family protein 2;PRA1 domain family 2	DXImx39e;Praf2;mCG_140106;RP23-109E24.4-001	Q9JIG8;A2AEV6	1	2	1	1	1	2	1	1	1	2	1	1
287	NaN	NaN	NaN	NaN	NaN	NaN	NaN	NaN	Mitochondrial 20 kDa outer membrane protein;Mitochondrial import receptor subunit TOM20 homolog;Outer mitochondrial membrane receptor Tom20;MCG10089;MCG114456;Putative uncharacterized protein;Translocase of outer mitochondrial membrane 20 homolog (Yeast)	Tomm20;mCG_10089;mCG_114456	Q9DCC8;Q4KL41	mitochondrion;mitochondrial envelope;mitochondrial outer membrane;mitochondrial outer membrane translocase complex;membrane;integral to membrane;outer membrane;organelle membrane;intrinsic to membrane;mitochondrial membrane;organelle envelope;organelle outer membrane;envelope;macromolecular complex;organelle;membrane-bounded organelle;intracellular organelle;intracellular membrane-bounded organel…	protein targeting;protein targeting to mitochondrion;transport;mitochondrial transport;intracellular protein transport;protein transport;protein import;establishment of protein localization;intracellular transport;establishment of localization;establishment of localization in cell;establishment of protein localization to organelle;establishment of protein localization in mitochondrion	transporter activity;binding;protein binding;protein transmembrane transporter activity;protein transporter activity;primary active transmembrane transporter activity;P-P-bond-hydrolysis-driven transmembrane transporter activity;P-P-bond-hydrolysis-driven protein transmembrane transporter activity;active transmembrane transporter activity;transmembrane transporter activity;macromolecule transmemb…	3858400	1112200	2746200	0	0	0	3858400	1112200	2746200	0	0	0	0	0	0	1	1	1	1	IPI00120715;IPI00849457	Mitochondrial 20 kDa outer membrane protein;Mitochondrial import receptor subunit TOM20 homolog;Outer mitochondrial membrane receptor Tom20;MCG10089;MCG114456;Putative uncharacterized protein;Translocase of outer mitochondrial membrane 20 homolog (Yeast)	Tomm20;mCG_10089;mCG_114456	Q9DCC8;Q4KL41	1	2	0	0	1	2	0	0	1	2	0	0
288	NaN	NaN	NaN	NaN	NaN	NaN	NaN	NaN	Anion exchange protein 1;Band 3 anion transport protein;MEB3;Solute carrier family 4 member 1;Putative uncharacterized protein;Slc4a1 anion exchanger;Solute carrier family 4 (Anion exchanger), member 1;Solute carrier family 4 (Anion exchanger), member 1, isoform CRA_b	Ae1;Slc4a1;mCG_21367;RP23-461C4.8-001	P04919-1;P04919;Q3TA19;Q3TAJ4;Q3TNH7;Q3TNL6;Q3TZ12;Q3TZ29;Q3TZG9;Q3TZJ1;Q3U065;Q53ZN9;P04919-2	cytoskeleton;integral to plasma membrane;membrane;integral to membrane;basolateral plasma membrane;Z disc;cortical cytoskeleton;intrinsic to membrane;intrinsic to plasma membrane;organelle;non-membrane-bounded organelle;intracellular organelle;intracellular non-membrane-bounded organelle;organelle part;intracellular part;membrane part;cytoplasmic part;cell cortex part;contractile fiber part;plasm…	transport;ion transport;anion transport;chloride transport;inorganic anion transport;establishment of localization	actin binding;transporter activity;inorganic anion exchanger activity;binding;protein binding;protein C-terminus binding;cytoskeletal protein binding;anion transmembrane transporter activity;ion transmembrane transporter activity;inorganic anion transmembrane transporter activity;chloride transmembrane transporter activity;secondary active transmembrane transporter activity;antiporter activity;so…	864700	659100	205600	678870	614810	64055	0	0	0	87994	34314	53680	97842	9971.5	87870	1	1	1	1	IPI00120761;IPI00230594	Anion exchange protein 1;Band 3 anion transport protein;MEB3;Solute carrier family 4 member 1;Putative uncharacterized protein;Slc4a1 anion exchanger;Solute carrier family 4 (Anion exchanger), member 1;Solute carrier family 4 (Anion exchanger), member 1, isoform CRA_b	Ae1;Slc4a1;mCG_21367;RP23-461C4.8-001	P04919-1;P04919;Q3TA19;Q3TAJ4;Q3TNH7;Q3TNL6;Q3TZ12;Q3TZ29;Q3TZG9;Q3TZJ1;Q3U065;Q53ZN9;P04919-2	1	0	1	1	1	0	1	1	1	0	1	1
289	NaN	NaN	NaN	NaN	NaN	NaN	NaN	NaN	Major prion protein;PrP27-30;PrP33-35C	Prnp;Prn-p;Prp;RP23-401J24.1-001;Prnd;Prnpb	P04925;Q3TZI7;Q3UBH0;Q3UF68;Q3UG89;Q4FJQ7;Q9QYT9	cytoplasm;endoplasmic reticulum;Golgi apparatus;plasma membrane;membrane;intrinsic to membrane;anchored to membrane;organelle;membrane-bounded organelle;intracellular organelle;intracellular membrane-bounded organelle;intracellular part;membrane part;cytoplasmic part;cell part;membrane raft	regulation of cytokine production;negative regulation of cytokine production;regulation of protein phosphorylation;negative regulation of protein phosphorylation;regulation of immune system process;negative regulation of immune system process;regulation of leukocyte activation;negative regulation of leukocyte activation;nucleobase, nucleoside, nucleotide and nucleic acid metabolic process;regulat…	binding;copper ion binding;protein binding;microtubule binding;cytoskeletal protein binding;tubulin binding;identical protein binding;ion binding;cation binding;metal ion binding;transition metal ion binding	7408600	867110	6541500	3799400	530990	3268400	3609200	336110	3273100	0	0	0	0	0	0	1	1	1	1	IPI00120793;IPI00875107	Major prion protein;PrP27-30;PrP33-35C	Prnp;Prn-p;Prp;RP23-401J24.1-001;Prnd;Prnpb	P04925;Q3TZI7;Q3UBH0;Q3UF68;Q3UG89;Q4FJQ7;Q9QYT9	1	1	0	0	1	1	0	0	1	1	0	0
290	NaN	NaN	NaN	NaN	NaN	NaN	NaN	NaN	Biotin apo-protein ligase;Biotin--[acetyl-CoA-carboxylase] ligase;Biotin--[methylcrotonoyl-CoA-carboxylase] ligase;Biotin--[methylmalonyl-CoA-carboxytransferase] ligase;Biotin--[propionyl-CoA-carboxylase [ATP-hydrolyzing]] ligase;Biotin--protein ligase;Holocarboxylase synthetase;Putative uncharacterized protein;Holocarboxylase synthetase (Biotin-[propriony-Coenzyme A-carboxylase (ATP-hydrolysing)…	Hlcs;mCG_117171	Q920N2;Q3TG10;Q3TZ03	cell fraction;chromatin;soluble fraction;nuclear lamina;cytoplasm;mitochondrion;cytosol;nuclear matrix;organelle;membrane-bounded organelle;intracellular organelle;intracellular membrane-bounded organelle;organelle part;intracellular part;chromosomal part;nuclear part;cytoplasmic part;intracellular organelle part;cell part	chromatin organization;protein modification process;organelle organization;response to nutrient;metabolic process;cell proliferation;protein biotinylation;response to external stimulus;cellular process;response to extracellular stimulus;cellular component organization;chromatin modification;covalent chromatin modification;histone modification;protein metabolic process;response to nutrient levels;…	nucleotide binding;catalytic activity;biotin-[acetyl-CoA-carboxylase] ligase activity;biotin-[methylcrotonoyl-CoA-carboxylase] ligase activity;biotin-[methylmalonyl-CoA-carboxytransferase] ligase activity;biotin-[propionyl-CoA-carboxylase (ATP-hydrolyzing)] ligase activity;binding;protein binding;ATP binding;biotin binding;ligase activity;ligase activity, forming carbon-nitrogen bonds;purine nucl…	484100	67630	416470	0	0	0	0	0	0	484100	67630	416470	0	0	0	1	1	1	1	IPI00120795	Biotin apo-protein ligase;Biotin--[acetyl-CoA-carboxylase] ligase;Biotin--[methylcrotonoyl-CoA-carboxylase] ligase;Biotin--[methylmalonyl-CoA-carboxytransferase] ligase;Biotin--[propionyl-CoA-carboxylase [ATP-hydrolyzing]] ligase;Biotin--protein ligase;Holocarboxylase synthetase;Putative uncharacterized protein;Holocarboxylase synthetase (Biotin-[propriony-Coenzyme A-carboxylase (ATP-hydrolysing)…	Hlcs;mCG_117171	Q920N2;Q3TG10;Q3TZ03	0	0	1	0	0	0	1	0	0	0	1	0
291	NaN	NaN	NaN	NaN	NaN	NaN	NaN	NaN	Ancient conserved domain-containing protein 1;Cyclin-like protein 1;Cyclin-M1;Metal transporter CNNM1;Ancient conserved domain protein 1	Acdp1;Cnnm1	Q0GA42;B0EVI6	plasma membrane;membrane;integral to membrane;intrinsic to membrane;membrane part;cell part	transport;ion transport;establishment of localization		2234700	138690	2096000	688360	0	688360	786640	84674	701970	409460	54018	355440	350240	0	350240	1	1	1	1	IPI00120943	Ancient conserved domain-containing protein 1;Cyclin-like protein 1;Cyclin-M1;Metal transporter CNNM1;Ancient conserved domain protein 1	Acdp1;Cnnm1	Q0GA42;B0EVI6	1	1	1	1	1	1	1	1	1	1	1	1
292	NaN	NaN	NaN	NaN	0.55891	NaN	NaN	NaN	A18 hnRNP;Cold-inducible RNA-binding protein;Glycine-rich RNA-binding protein CIRP	Cirbp;Cirp	P60824	nucleus;nucleoplasm;cytoplasm;stress granule;ribonucleoprotein complex;macromolecular complex;RNA granule;organelle;membrane-bounded organelle;non-membrane-bounded organelle;intracellular organelle;intracellular membrane-bounded organelle;intracellular non-membrane-bounded organelle;organelle part;intracellular part;nuclear part;cytoplasmic part;intracellular organelle part;cell part	nucleobase, nucleoside, nucleotide and nucleic acid metabolic process;regulation of translation;nitrogen compound metabolic process;response to stress;metabolic process;response to radiation;response to UV;response to light stimulus;response to abiotic stimulus;regulation of biosynthetic process;negative regulation of biosynthetic process;positive regulation of biosynthetic process;negative regul…	nucleotide binding;nucleic acid binding;RNA binding;mRNA binding;mRNA 3'-UTR binding;binding;rRNA binding;translation repressor activity;translation regulator activity;SSU rRNA binding	55815000	14080000	41734000	20566000	7807000	12759000	15927000	3987500	11940000	0	0	0	19321000	2285800	17035000	1	1	1	0.3442	IPI00121073;IPI00831352;IPI00830486	A18 hnRNP;Cold-inducible RNA-binding protein;Glycine-rich RNA-binding protein CIRP	Cirbp;Cirp	P60824	1	1	0	2	1	1	0	2	1	1	0	2
294	6.5972	NaN	NaN	NaN	NaN	NaN	NaN	NaN	Proto-oncogene c-Mer;Receptor tyrosine kinase MerTK;Tyrosine-protein kinase Mer;C-mer proto-oncogene tyrosine kinase;Putative uncharacterized protein	Mer;Mertk;RP23-30M20.1-001	Q60805;A2AN77;Q8C584;Q8CE52	photoreceptor outer segment;cilium;membrane;integral to membrane;intrinsic to membrane;nonmotile primary cilium;cell projection;membrane part;cell part;primary cilium	cell morphogenesis;cell morphogenesis involved in differentiation;cell activation;natural killer cell differentiation;immune system process;leukocyte differentiation;regulation of immune system process;negative regulation of immune system process;regulation of leukocyte activation;negative regulation of leukocyte activation;developmental process involved in reproduction;protein modification proce…	nucleotide binding;catalytic activity;protein kinase activity;protein tyrosine kinase activity;transmembrane receptor protein tyrosine kinase activity;signal transducer activity;receptor activity;transmembrane receptor activity;binding;ATP binding;kinase activity;transferase activity;transferase activity, transferring phosphorus-containing groups;phosphotransferase activity, alcohol group as acce…	4265200	689060	3576100	2109900	328930	1780900	0	0	0	855850	117730	738120	1299500	242400	1057100	0.317311	1	1	1	IPI00121254	Proto-oncogene c-Mer;Receptor tyrosine kinase MerTK;Tyrosine-protein kinase Mer;C-mer proto-oncogene tyrosine kinase;Putative uncharacterized protein	Mer;Mertk;RP23-30M20.1-001	Q60805;A2AN77;Q8C584;Q8CE52	2	0	1	1	2	0	1	1	2	0	1	1
295	NaN	NaN	NaN	NaN	NaN	NaN	NaN	NaN	RNA-binding protein Musashi homolog 1	Msi1;Msi1h	Q61474-1;Q61474;Q61474-2	nucleus;cytoplasm;polysome;ribonucleoprotein complex;macromolecular complex;organelle;membrane-bounded organelle;intracellular organelle;intracellular membrane-bounded organelle;intracellular part;cell part		nucleotide binding;nucleic acid binding;RNA binding;single-stranded RNA binding;binding;poly-pyrimidine tract binding;poly(U) RNA binding	4011900	2882500	1129400	1188000	913210	274770	823970	602600	221370	1294700	1035000	259660	705310	331690	373620	1	1	1	1	IPI00121300;IPI00750364;IPI00462260;IPI00849678	RNA-binding protein Musashi homolog 1	Msi1;Msi1h	Q61474-1;Q61474;Q61474-2	3	3	2	1	1	1	1	1	1	1	1	1
296	NaN	NaN	NaN	NaN	NaN	NaN	NaN	NaN	61 kDa Cam-PDE;Calcium/calmodulin-dependent 3,5-cyclic nucleotide phosphodiesterase 1A;Phosphodiesterase 1A, calmodulin-dependent;Phosphodiesterase 1A, calmodulin-dependent, isoform CRA_a;Putative uncharacterized protein;Calmodulin-stimulated cyclic nucleotide phosphodiesterase PDE1A9;Calmodulin-stimulated cyclic nucleotide phosphodiesterase;Phosphodiesterase 1A, calmodulin-dependent, isoform CRA…	Pde1a;mCG_141901;RP23-326J18.1-002;RP23-326J18.1-004;RP23-326J18.1-003;PDE1A7;RP23-326J18.1-005;RP23-326J18.1-006	Q61481-1;Q61481;Q8BRR9;Q61481-2;A2ASG2;Q5I7S8;Q9JLL9;A2ASF9		signal transduction;metabolic process;cellular process;regulation of biological process;regulation of cellular process;response to stimulus;cellular response to stimulus;biological regulation	catalytic activity;cyclic-nucleotide phosphodiesterase activity;3',5'-cyclic-nucleotide phosphodiesterase activity;binding;protein binding;calmodulin binding;phosphoric diester hydrolase activity;hydrolase activity;hydrolase activity, acting on ester bonds;phosphoric ester hydrolase activity;ion binding;cation binding;metal ion binding	5553600	1232200	4321300	97539	18474	79066	2232900	80005	2152900	2156400	1133800	1022600	1066700	0	1066700	1	1	1	1	IPI00121336;IPI00874497;IPI00223497;IPI00553355;IPI00551326;IPI00750963	61 kDa Cam-PDE;Calcium/calmodulin-dependent 3,5-cyclic nucleotide phosphodiesterase 1A;Phosphodiesterase 1A, calmodulin-dependent;Phosphodiesterase 1A, calmodulin-dependent, isoform CRA_a;Putative uncharacterized protein;Calmodulin-stimulated cyclic nucleotide phosphodiesterase PDE1A9;Calmodulin-stimulated cyclic nucleotide phosphodiesterase;Phosphodiesterase 1A, calmodulin-dependent, isoform CRA…	Pde1a;mCG_141901;RP23-326J18.1-002;RP23-326J18.1-004;RP23-326J18.1-003;PDE1A7;RP23-326J18.1-005;RP23-326J18.1-006	Q61481-1;Q61481;Q8BRR9;Q61481-2;A2ASG2;Q5I7S8;Q9JLL9;A2ASF9	1	4	1	2	1	4	1	2	1	4	1	2
297	NaN	NaN	NaN	NaN	NaN	NaN	NaN	NaN	Putative uncharacterized protein	EG434128;Pnmal2	Q3UPU9;Q3USL6			binding	752960	174450	578510	0	0	0	0	0	0	0	0	0	752960	174450	578510	1	1	1	1	IPI00121347	Putative uncharacterized protein	EG434128;Pnmal2	Q3UPU9;Q3USL6	0	0	0	1	0	0	0	1	0	0	0	1
299	NaN	NaN	NaN	NaN	4.5499	NaN	NaN	NaN	Acyl-CoA-binding domain-containing protein 6;Acyl-Coenzyme A binding domain containing 6	Acbd6;mCG_14640	Q9D061-1;Q9D061;Q14BV7;Q9D061-3;Q9D061-2	cytoplasm;intracellular part;cell part		fatty-acyl-CoA binding;binding;fatty acid binding;lipid binding;carboxylic acid binding;monocarboxylic acid binding;cofactor binding;coenzyme binding	2651600	630090	2021500	0	0	0	0	0	0	1107400	424930	682440	1544300	205160	1339100	1	1	1	0.323135	IPI00132083;IPI00652003;IPI00121355	Acyl-CoA-binding domain-containing protein 6;Acyl-Coenzyme A binding domain containing 6	Acbd6;mCG_14640	Q9D061-1;Q9D061;Q14BV7;Q9D061-3;Q9D061-2	0	0	1	1	0	0	1	1	0	0	1	1
300	NaN	NaN	NaN	NaN	NaN	NaN	NaN	NaN	39S ribosomal protein L4, mitochondrial	MNCb-3848;Mrpl4	Q9DCU6	mitochondrion;ribosome;ribonucleoprotein complex;macromolecular complex;organelle;membrane-bounded organelle;non-membrane-bounded organelle;intracellular organelle;intracellular membrane-bounded organelle;intracellular non-membrane-bounded organelle;intracellular part;cytoplasmic part;cell part	translation;metabolic process;biosynthetic process;macromolecule biosynthetic process;cellular process;protein metabolic process;cellular macromolecule biosynthetic process;macromolecule metabolic process;cellular metabolic process;primary metabolic process;cellular biosynthetic process;cellular macromolecule metabolic process;cellular protein metabolic process	structural constituent of ribosome;structural molecule activity	3987900	2175200	1812800	0	0	0	1674500	748180	926290	2038800	1370400	668440	274610	56591	218020	1	1	1	1	IPI00121359;IPI00284002	39S ribosomal protein L4, mitochondrial	MNCb-3848;Mrpl4	Q9DCU6	0	1	1	1	0	1	1	1	0	1	1	1
301	NaN	NaN	NaN	NaN	NaN	NaN	NaN	NaN	Ribonuclease kappa	D11Bwg0434e;Rnasek	Q8K3C0	membrane;integral to membrane;intrinsic to membrane;membrane part;cell part	nucleobase, nucleoside, nucleotide and nucleic acid metabolic process;transcription, DNA-dependent;nitrogen compound metabolic process;metabolic process;biosynthetic process;macromolecule biosynthetic process;rRNA transcription;cellular process;RNA metabolic process;RNA biosynthetic process;cellular nitrogen compound metabolic process;cellular macromolecule biosynthetic process;macromolecule meta…	catalytic activity;nuclease activity;endonuclease activity;endoribonuclease activity;ribonuclease activity;hydrolase activity;hydrolase activity, acting on ester bonds	2991500	355510	2636000	1823700	130430	1693300	1167800	225080	942680	0	0	0	0	0	0	1	1	1	1	IPI00121388	Ribonuclease kappa	D11Bwg0434e;Rnasek	Q8K3C0	1	1	0	0	1	1	0	0	1	1	0	0
302	NaN	NaN	NaN	NaN	NaN	NaN	NaN	NaN	Exosome complex exonuclease RRP4;Exosome component 2;Ribosomal RNA-processing protein 4;Putative uncharacterized protein	Exosc2;Rrp4;mCG_130468;RP23-65P13.1-001;RP23-65P13.1-005	Q8VBV3;Q3TKQ3;A2AV19	exosome (RNase complex);nucleus;nucleolus;cytoplasm;macromolecular complex;organelle;membrane-bounded organelle;non-membrane-bounded organelle;intracellular organelle;intracellular membrane-bounded organelle;intracellular non-membrane-bounded organelle;protein complex;organelle part;intracellular part;nuclear part;intracellular organelle part;cell part	nucleobase, nucleoside, nucleotide and nucleic acid metabolic process;rRNA processing;RNA processing;nitrogen compound metabolic process;metabolic process;cellular process;RNA metabolic process;rRNA metabolic process;ncRNA processing;cellular nitrogen compound metabolic process;ncRNA metabolic process;macromolecule metabolic process;cellular metabolic process;primary metabolic process;cellular ma…	nucleic acid binding;RNA binding;catalytic activity;nuclease activity;exonuclease activity;binding;hydrolase activity;hydrolase activity, acting on ester bonds	1151600	800260	351340	0	0	0	0	0	0	860260	676520	183740	291340	123730	167600	1	1	1	1	IPI00121437;IPI00751004	Exosome complex exonuclease RRP4;Exosome component 2;Ribosomal RNA-processing protein 4;Putative uncharacterized protein	Exosc2;Rrp4;mCG_130468;RP23-65P13.1-001;RP23-65P13.1-005	Q8VBV3;Q3TKQ3;A2AV19	0	0	1	1	0	0	1	1	0	0	1	1
303	NaN	NaN	NaN	NaN	NaN	NaN	NaN	NaN	Cytochrome c oxidase polypeptide VIa-liver;Cytochrome c oxidase subunit 6A1, mitochondrial;Cytochrome c oxidase polypeptide VIa	Cox6a1;Cox6al;mCG_19235	P43024;Q9DCW5	mitochondrion;mitochondrial inner membrane;mitochondrial respiratory chain complex IV;membrane;organelle inner membrane;organelle membrane;mitochondrial membrane;macromolecular complex;organelle;membrane-bounded organelle;intracellular organelle;intracellular membrane-bounded organelle;protein complex;organelle part;intracellular part;membrane part;mitochondrial part;cytoplasmic part;intracellula…		catalytic activity;cytochrome-c oxidase activity;transporter activity;cation transmembrane transporter activity;heme-copper terminal oxidase activity;ion transmembrane transporter activity;monovalent inorganic cation transmembrane transporter activity;hydrogen ion transmembrane transporter activity;oxidoreductase activity;oxidoreductase activity, acting on a heme group of donors;oxidoreductase ac…	476230	0	476230	476230	0	476230	0	0	0	0	0	0	0	0	0	1	1	1	1	IPI00121443	Cytochrome c oxidase polypeptide VIa-liver;Cytochrome c oxidase subunit 6A1, mitochondrial;Cytochrome c oxidase polypeptide VIa	Cox6a1;Cox6al;mCG_19235	P43024;Q9DCW5	1	1	0	0	1	1	0	0	1	1	0	0
304	NaN	NaN	NaN	NaN	NaN	NaN	NaN	NaN	Ribosome biogenesis protein WDR12;WD repeat-containing protein 12;Putative uncharacterized protein;WD repeat domain 12;WD repeat domain 12, isoform CRA_a	MNCb-5414;Wdr12;mCG_116539	Q9JJA4;Q4V9X1	nucleus;nucleoplasm;nucleolus;ribonucleoprotein complex;preribosome;preribosome, large subunit precursor;macromolecular complex;organelle;membrane-bounded organelle;non-membrane-bounded organelle;intracellular organelle;intracellular membrane-bounded organelle;intracellular non-membrane-bounded organelle;protein complex;organelle part;intracellular part;nuclear part;intracellular organelle part;n…	maturation of 5.8S rRNA;maturation of LSU-rRNA from tricistronic rRNA transcript (SSU-rRNA, 5.8S rRNA, LSU-rRNA);maturation of 5.8S rRNA from tricistronic rRNA transcript (SSU-rRNA, 5.8S rRNA, LSU-rRNA);maturation of LSU-rRNA;nucleobase, nucleoside, nucleotide and nucleic acid metabolic process;rRNA processing;RNA processing;nitrogen compound metabolic process;signal transduction;cell surface rec…	binding;protein binding	0	0	0	0	0	0	0	0	0	0	0	0	0	0	0	1	1	1	1	IPI00121562	Ribosome biogenesis protein WDR12;WD repeat-containing protein 12;Putative uncharacterized protein;WD repeat domain 12;WD repeat domain 12, isoform CRA_a	MNCb-5414;Wdr12;mCG_116539	Q9JJA4;Q4V9X1	1	1	1	1	1	1	1	1	1	1	1	1
305	NaN	NaN	NaN	NaN	NaN	NaN	NaN	NaN	Sarcolemmal membrane-associated protein	Kiaa1601;Slap;Slmap	Q3URD3-1;Q3URD3;Q3URD3-2;Q3URD3-4;Q3URD3-5;Q3URD3-3	extracellular space;cytoplasm;microtubule organizing center;cytoskeleton;plasma membrane;membrane;integral to membrane;sarcomere;Z disc;intrinsic to membrane;M band;sarcolemma;organelle;non-membrane-bounded organelle;intracellular organelle;intracellular non-membrane-bounded organelle;extracellular region part;organelle part;intracellular part;membrane part;cytoskeletal part;cytoplasmic part;intr…			1869000	641650	1227300	0	0	0	1869000	641650	1227300	0	0	0	0	0	0	1	1	1	1	IPI00624363;IPI00830376;IPI00623400;IPI00830193;IPI00755791;IPI00876282;IPI00121581;IPI00798436;IPI00831440	Sarcolemmal membrane-associated protein	Kiaa1601;Slap;Slmap	Q3URD3-1;Q3URD3;Q3URD3-2;Q3URD3-4;Q3URD3-5;Q3URD3-3	0	1	0	0	0	1	0	0	0	1	0	0
307	NaN	NaN	NaN	NaN	NaN	NaN	NaN	NaN	Nucleosome assembly protein 1-like 5;Putative uncharacterized protein	MNCb-0385;Nap1l5	Q9JJF0;Q9CTE1	nucleus;organelle;membrane-bounded organelle;intracellular organelle;intracellular membrane-bounded organelle;intracellular part;cell part	chromatin organization;nucleosome assembly;organelle organization;cellular process;cellular component organization;cellular component assembly;cellular macromolecular complex subunit organization;cellular macromolecular complex assembly;nucleosome organization;macromolecular complex subunit organization;chromosome organization;macromolecular complex assembly;protein-DNA complex assembly;protein-D…		2741200	1498100	1243200	605470	194350	411120	0	0	0	720290	420810	299480	1415500	882910	532560	1	1	1	1	IPI00121765	Nucleosome assembly protein 1-like 5;Putative uncharacterized protein	MNCb-0385;Nap1l5	Q9JJF0;Q9CTE1	1	0	1	1	1	0	1	1	1	0	1	1
308	NaN	NaN	NaN	NaN	NaN	NaN	NaN	NaN	Ubiquitin carrier protein S;Ubiquitin-conjugating enzyme E2 S;Ubiquitin-conjugating enzyme E2-24 kDa;Ubiquitin-conjugating enzyme E2-EPF5;Ubiquitin-protein ligase S	E2epf;Ube2s	Q921J4	ubiquitin ligase complex;nuclear ubiquitin ligase complex;anaphase-promoting complex;cullin-RING ubiquitin ligase complex;macromolecular complex;protein complex;organelle part;intracellular part;nuclear part;intracellular organelle part;cell part	protein polyubiquitination;protein complex assembly;protein modification process;proteolysis;ubiquitin-dependent protein catabolic process;cell cycle;metabolic process;catabolic process;macromolecule catabolic process;positive regulation of metabolic process;cellular process;exit from mitosis;proteasomal protein catabolic process;positive regulation of macromolecule metabolic process;free ubiquit…	nucleotide binding;catalytic activity;ubiquitin-protein ligase activity;binding;ATP binding;ligase activity;ligase activity, forming carbon-nitrogen bonds;acid-amino acid ligase activity;purine nucleotide binding;small conjugating protein ligase activity;adenyl nucleotide binding;ribonucleotide binding;purine ribonucleotide binding;adenyl ribonucleotide binding;purine ribonucleoside triphosphate …	593460	435470	157990	0	0	0	0	0	0	593460	435470	157990	0	0	0	1	1	1	1	IPI00121891;IPI00851029	Ubiquitin carrier protein S;Ubiquitin-conjugating enzyme E2 S;Ubiquitin-conjugating enzyme E2-24 kDa;Ubiquitin-conjugating enzyme E2-EPF5;Ubiquitin-protein ligase S	E2epf;Ube2s	Q921J4	0	0	1	0	0	0	1	0	0	0	1	0
310	NaN	NaN	NaN	NaN	NaN	NaN	NaN	NaN	Receptor expression-enhancing protein 2;Receptor expression enhancing protein 2 splice variant;Putative uncharacterized protein	Reep2;REEP2;BC020184	Q8VCD6;C1IE02;Q3TYE9	membrane;integral to membrane;intrinsic to membrane;membrane part;cell part		signal transducer activity;receptor activity;molecular transducer activity	3425000	287170	3137800	0	0	0	1458800	128440	1330400	530830	158730	372100	1435300	0	1435300	1	1	1	1	IPI00122032	Receptor expression-enhancing protein 2;Receptor expression enhancing protein 2 splice variant;Putative uncharacterized protein	Reep2;REEP2;BC020184	Q8VCD6;C1IE02;Q3TYE9	0	2	1	1	0	2	1	1	0	2	1	1
311	NaN	NaN	NaN	NaN	NaN	NaN	NaN	NaN	Ras and Rab interactor 1;Ras interaction/interference protein 1	Rin1	Q921Q7	cytoplasm;cytoskeleton;membrane;organelle;non-membrane-bounded organelle;intracellular organelle;intracellular non-membrane-bounded organelle;intracellular part;cell part	regulation of nucleotide metabolic process;transport;endocytosis;signal transduction;regulation of catabolic process;cellular process;membrane invagination;cellular component organization;cellular membrane organization;vesicle-mediated transport;regulation of nucleobase, nucleoside, nucleotide and nucleic acid metabolic process;regulation of metabolic process;regulation of nucleotide catabolic pr…	GTPase activator activity;enzyme activator activity;enzyme regulator activity;GTPase regulator activity;nucleoside-triphosphatase regulator activity	2098200	289180	1809100	928370	159380	768980	0	0	0	1169900	129790	1040100	0	0	0	1	1	1	1	IPI00122131	Ras and Rab interactor 1;Ras interaction/interference protein 1	Rin1	Q921Q7	1	0	1	0	1	0	1	0	1	0	1	0
312	NaN	NaN	NaN	NaN	NaN	NaN	NaN	NaN	Transmembrane protein 9B;Putative uncharacterized protein	Tmem9b	Q9JJR8;Q3UI08	membrane;integral to membrane;intrinsic to membrane;membrane part;cell part	signal transduction;regulation of signal transduction;positive regulation of signal transduction;cellular process;regulation of intracellular protein kinase cascade;regulation of cell communication;positive regulation of cell communication;positive regulation of intracellular protein kinase cascade;regulation of signaling;positive regulation of signaling;regulation of I-kappaB kinase-NF-kappaB ca…	signal transducer activity;molecular transducer activity	1735200	281790	1453500	0	0	0	1735200	281790	1453500	0	0	0	0	0	0	1	1	1	1	IPI00122175;IPI00880360	Transmembrane protein 9B;Putative uncharacterized protein	Tmem9b	Q9JJR8;Q3UI08	1	1	0	1	1	1	0	1	1	1	0	1
313	NaN	NaN	NaN	NaN	NaN	NaN	NaN	NaN	Nrip3 protein;Nuclear receptor-interacting protein 3	Nrip3;D7H11orf14	Q6GQT2;Q9JJR9		proteolysis;metabolic process;protein metabolic process;macromolecule metabolic process;primary metabolic process	catalytic activity;endopeptidase activity;aspartic-type endopeptidase activity;peptidase activity;hydrolase activity;aspartic-type peptidase activity;peptidase activity, acting on L-amino acid peptides;binding;protein binding	805180	162020	643160	0	0	0	414720	120880	293840	0	0	0	390460	41143	349320	1	1	1	1	IPI00122177;IPI00755998	Nrip3 protein;Nuclear receptor-interacting protein 3	Nrip3;D7H11orf14	Q6GQT2;Q9JJR9	0	1	0	1	0	1	0	1	0	1	0	1
314	NaN	0.052324	NaN	NaN	NaN	NaN	NaN	NaN	Ncapg protein;Putative uncharacterized protein	Ncapg	B2RQA7;Q9JK28			binding	5702800	4764400	938360	498680	498680	0	0	0	0	5204100	4265700	938360	0	0	0	1	1	0.195049	1	IPI00122202	Ncapg protein;Putative uncharacterized protein	Ncapg	B2RQA7;Q9JK28	2	0	5	0	2	0	5	0	2	0	5	0
315	NaN	1.6222	NaN	NaN	NaN	NaN	NaN	NaN	RNA/DNA-binding protein;RNA-binding protein with serine-rich domain 1	Rnps1;RNPS1	Q62150;Q99M28-1;Q99M28;Q99M28-2	nucleus;cytoplasm;nuclear body;nuclear speck;organelle;membrane-bounded organelle;intracellular organelle;intracellular membrane-bounded organelle;organelle part;intracellular part;nuclear part;intracellular organelle part;nucleoplasm part;cell part	nuclear-transcribed mRNA catabolic process, nonsense-mediated decay;nuclear-transcribed mRNA catabolic process;nucleobase, nucleoside, nucleotide and nucleic acid metabolic process;RNA processing;mRNA processing;RNA catabolic process;mRNA catabolic process;nitrogen compound metabolic process;metabolic process;RNA splicing;catabolic process;macromolecule catabolic process;cellular process;RNA meta…	nucleotide binding;nucleic acid binding;DNA binding;binding;RNA binding	2910300	892610	2017700	0	0	0	0	0	0	1881400	892610	988820	1028900	0	1028900	1	1	0.937199	1	IPI00122227;IPI00462424;IPI00656166;IPI00849986	RNA/DNA-binding protein;RNA-binding protein with serine-rich domain 1	Rnps1;RNPS1	Q62150;Q99M28-1;Q99M28;Q99M28-2	0	0	2	1	0	0	2	1	0	0	2	1
316	NaN	4.0423	NaN	NaN	NaN	NaN	NaN	NaN	[Pyruvate dehydrogenase [lipoamide]] kinase isozyme 2, mitochondrial;Pyruvate dehydrogenase kinase isoform 2;Pyruvate dehydrogenase kinase, isoenzyme 2;Pyruvate dehydrogenase kinase, isoenzyme 2, isoform CRA_a	Pdk2;mCG_13652;RP23-112C19.5-001	Q9JK42;Q8VC63	nucleus;mitochondrion;mitochondrial matrix;membrane-enclosed lumen;macromolecular complex;organelle;membrane-bounded organelle;intracellular organelle;intracellular membrane-bounded organelle;organelle lumen;protein complex;organelle part;intracellular part;mitochondrial part;cytoplasmic part;intracellular organelle part;cell part;pyruvate dehydrogenase complex;intracellular organelle lumen	two-component signal transduction system (phosphorelay);carbohydrate metabolic process;monosaccharide metabolic process;glucose metabolic process;alcohol metabolic process;protein modification process;protein phosphorylation;phosphorus metabolic process;phosphate metabolic process;signal transduction;metabolic process;cellular process;phosphorylation;peptidyl-histidine phosphorylation;peptidyl-am…	two-component sensor activity;nucleotide binding;catalytic activity;protein kinase activity;protein histidine kinase activity;pyruvate dehydrogenase (acetyl-transferring) kinase activity;signal transducer activity;binding;protein binding;ATP binding;kinase activity;transferase activity;transferase activity, transferring phosphorus-containing groups;phosphotransferase activity, alcohol group as ac…	6712200	3817200	2895100	0	0	0	0	0	0	3464800	1608500	1856300	3247500	2208700	1038800	1	1	0.587155	1	IPI00122251;IPI00929911	[Pyruvate dehydrogenase [lipoamide]] kinase isozyme 2, mitochondrial;Pyruvate dehydrogenase kinase isoform 2;Pyruvate dehydrogenase kinase, isoenzyme 2;Pyruvate dehydrogenase kinase, isoenzyme 2, isoform CRA_a	Pdk2;mCG_13652;RP23-112C19.5-001	Q9JK42;Q8VC63	0	0	2	1	0	0	2	1	0	0	2	1
317	NaN	NaN	NaN	NaN	NaN	NaN	NaN	NaN	5-nucleotidase;Ecto-5-nucleotidase;5 nucleotidase, ecto;5 nucleotidase, ecto, isoform CRA_a;Putative uncharacterized protein	Nt5;Nt5e;Nte;mCG_16768	Q61503;Q0VEE0;Q8C8G9	cell fraction;membrane fraction;insoluble fraction;plasma membrane;membrane;intrinsic to membrane;anchored to membrane;membrane part;cell part	nucleobase, nucleoside, nucleotide and nucleic acid metabolic process;purine nucleotide metabolic process;purine nucleotide biosynthetic process;purine nucleotide catabolic process;AMP catabolic process;nucleoside phosphate metabolic process;nitrogen compound metabolic process;metabolic process;catabolic process;biosynthetic process;nucleoside metabolic process;nucleotide metabolic process;ribonu…	nucleotide binding;catalytic activity;binding;iron ion binding;ferrous iron binding;nucleotidase activity;5'-nucleotidase activity;hydrolase activity;hydrolase activity, acting on ester bonds;phosphatase activity;phosphoric ester hydrolase activity;ion binding;cation binding;metal ion binding;transition metal ion binding	1047900	330430	717430	0	0	0	0	0	0	1047900	330430	717430	0	0	0	1	1	1	1	IPI00122257;IPI00459752	5-nucleotidase;Ecto-5-nucleotidase;5 nucleotidase, ecto;5 nucleotidase, ecto, isoform CRA_a;Putative uncharacterized protein	Nt5;Nt5e;Nte;mCG_16768	Q61503;Q0VEE0;Q8C8G9	0	0	1	0	0	0	1	0	0	0	1	0
318	NaN	32.532	NaN	NaN	NaN	NaN	NaN	NaN	Calcium channel, voltage-dependent, gamma subunit 3;Neuronal voltage-gated calcium channel gamma-3 subunit;Voltage-dependent calcium channel gamma-3 subunit	Cacng3;mCG_141704	A6H6R5;Q9JJV5	membrane;integral to membrane;intrinsic to membrane;membrane part;cell part;ionotropic glutamate receptor complex;alpha-amino-3-hydroxy-5-methyl-4-isoxazolepropionic acid selective glutamate receptor complex;macromolecular complex;protein complex;receptor complex;plasma membrane part	transport;ion transport;cation transport;calcium ion transport;metal ion transport;establishment of localization;divalent metal ion transport;divalent inorganic cation transport;regulation of signal transduction;cellular process;regulation of receptor activity;regulation of signaling;regulation of localization;ion transmembrane transport;regulation of transmembrane transport;regulation of ion tra…	transporter activity;ion channel activity;voltage-gated ion channel activity;cation channel activity;calcium channel activity;cation transmembrane transporter activity;ion transmembrane transporter activity;channel activity;passive transmembrane transporter activity;voltage-gated channel activity;gated channel activity;substrate-specific channel activity;transmembrane transporter activity;substra…	1803900	102930	1701000	0	0	0	460140	41435	418710	914920	36573	878350	428820	24921	403900	1	1	1.89e-09	1	IPI00930809;IPI00122300	Calcium channel, voltage-dependent, gamma subunit 3;Neuronal voltage-gated calcium channel gamma-3 subunit;Voltage-dependent calcium channel gamma-3 subunit	Cacng3;mCG_141704	A6H6R5;Q9JJV5	0	1	1	1	0	1	1	1	0	1	1	1
319	NaN	NaN	NaN	NaN	NaN	NaN	NaN	NaN	Fibrinogen gamma chain;Putative uncharacterized protein	Fgg	Q8VCM7;Q3UEM7;Q3UER8	extracellular region;fibrinogen complex;extracellular space;cell cortex;macromolecular complex;protein complex;extracellular region part;intracellular part;cytoplasmic part;cell part	cell activation;protein complex assembly;signal transduction;blood coagulation;hemostasis;cellular process;cellular component organization;cellular component assembly;platelet activation;multicellular organismal process;cellular macromolecular complex subunit organization;cellular macromolecular complex assembly;cellular protein complex assembly;macromolecular complex subunit organization;regulat…	receptor binding;binding;protein binding;protein binding, bridging;binding, bridging	2206300	1342900	863340	0	0	0	0	0	0	0	0	0	2206300	1342900	863340	1	1	1	1	IPI00122312	Fibrinogen gamma chain;Putative uncharacterized protein	Fgg	Q8VCM7;Q3UEM7;Q3UER8	0	0	0	1	0	0	0	1	0	0	0	1
320	NaN	NaN	NaN	NaN	NaN	NaN	NaN	NaN	Semaphorin-4A;Semaphorin-B	Sema4a;Semab;SemB	Q62178	membrane;integral to membrane;intrinsic to membrane;membrane part;cell part	multicellular organismal development;nervous system development;cellular process;cell differentiation;multicellular organismal process;developmental process;system development;anatomical structure development;cellular developmental process	signal transducer activity;receptor activity;molecular transducer activity	702890	0	702890	702890	0	702890	0	0	0	0	0	0	0	0	0	1	1	1	1	IPI00122316;IPI00875256;IPI00830145	Semaphorin-4A;Semaphorin-B	Sema4a;Semab;SemB	Q62178	1	0	0	0	1	0	0	0	1	0	0	0
321	NaN	NaN	NaN	NaN	NaN	NaN	NaN	NaN	Quinone oxidoreductase homolog 1;Quinone oxidoreductase-like protein 1;Zeta-crystallin homolog	Cryzl1	Q921W4-1;Q921W4	cytosol;intracellular part;cytoplasmic part;cell part	metabolic process;oxidation-reduction process	catalytic activity;binding;zinc ion binding;oxidoreductase activity;ion binding;cation binding;metal ion binding;transition metal ion binding	17567000	4955800	12611000	5044800	1309300	3735400	3539400	499980	3039400	6280600	2297300	3983300	2702300	849240	1853000	1	1	1	1	IPI00122320;IPI00880688	Quinone oxidoreductase homolog 1;Quinone oxidoreductase-like protein 1;Zeta-crystallin homolog	Cryzl1	Q921W4-1;Q921W4	1	1	1	1	1	1	1	1	1	1	1	1
322	NaN	NaN	NaN	NaN	2.9559	NaN	NaN	NaN	Tubulin-folding cofactor C;Tubulin-specific chaperone C	Tbcc	Q8VCN9	cytoplasm;cilium;nonmotile primary cilium;photoreceptor connecting cilium;cell projection;intracellular part;cell part;primary cilium	nucleobase, nucleoside, nucleotide and nucleic acid metabolic process;purine nucleotide metabolic process;GTP catabolic process;purine nucleotide catabolic process;protein folding;nucleoside phosphate metabolic process;nitrogen compound metabolic process;post-chaperonin tubulin folding pathway;metabolic process;catabolic process;nucleotide metabolic process;nucleoside triphosphate metabolic proce…	catalytic activity;GTPase activity;binding;pyrophosphatase activity;hydrolase activity;hydrolase activity, acting on acid anhydrides;hydrolase activity, acting on acid anhydrides, in phosphorus-containing anhydrides;nucleoside-triphosphatase activity	1719500	502340	1217200	88207	36813	51395	121890	37348	84546	195180	92613	102570	1314200	335570	978670	1	1	1	0.649974	IPI00122348	Tubulin-folding cofactor C;Tubulin-specific chaperone C	Tbcc	Q8VCN9	1	1	1	2	1	1	1	2	1	1	1	2
323	NaN	NaN	NaN	NaN	NaN	NaN	NaN	NaN	Protein Gamm1;UPF0160 protein MYG1, mitochondrial;Melanocyte proliferating gene 1	Myg1	Q9JK81;Q8R038	nucleus;mitochondrion;organelle;membrane-bounded organelle;intracellular organelle;intracellular membrane-bounded organelle;intracellular part;cytoplasmic part;cell part			2594000	1339100	1254900	1030000	614090	415960	1563900	724990	838960	0	0	0	0	0	0	1	1	1	1	IPI00122392	Protein Gamm1;UPF0160 protein MYG1, mitochondrial;Melanocyte proliferating gene 1	Myg1	Q9JK81;Q8R038	1	1	0	0	1	1	0	0	1	1	0	0
324	NaN	NaN	NaN	NaN	NaN	NaN	NaN	NaN	Neutral sphingomyelinase 2;Neutral sphingomyelinase II;Sphingomyelin phosphodiesterase 3;Putative uncharacterized protein	Smpd3	Q9JJY3;Q3US57	Golgi cis cisterna;Golgi membrane;Golgi apparatus;membrane;integral to membrane;organelle membrane;intrinsic to membrane;organelle subcompartment;Golgi cisterna;organelle;membrane-bounded organelle;intracellular organelle;intracellular membrane-bounded organelle;organelle part;intracellular part;membrane part;Golgi apparatus part;cytoplasmic part;intracellular organelle part;cell part	peptide secretion;lipid metabolic process;membrane lipid metabolic process;phospholipid metabolic process;sphingolipid metabolic process;sphingomyelin metabolic process;transport;response to stress;cell cycle;signal transduction;multicellular organismal development;metabolic process;hormone transport;cellular process;regulation of hormone levels;peptide transport;organophosphate metabolic process…	catalytic activity;phospholipase activity;sphingomyelin phosphodiesterase activity;binding;phosphoric diester hydrolase activity;lipase activity;hydrolase activity;hydrolase activity, acting on ester bonds;phosphoric ester hydrolase activity;ion binding;cation binding;metal ion binding	2563900	1094400	1469500	0	0	0	1208400	135200	1073200	0	0	0	1355500	959180	396360	1	1	1	1	IPI00122396	Neutral sphingomyelinase 2;Neutral sphingomyelinase II;Sphingomyelin phosphodiesterase 3;Putative uncharacterized protein	Smpd3	Q9JJY3;Q3US57	0	1	0	1	0	1	0	1	0	1	0	1
325	NaN	NaN	NaN	NaN	NaN	NaN	NaN	NaN	Adenylate kinase isoenzyme 6;ATP-AMP transphosphorylase 6	Ak6	Q8VCP8	nucleus;nucleoplasm;nucleolus;Cajal body;nuclear body;organelle;membrane-bounded organelle;non-membrane-bounded organelle;intracellular organelle;intracellular membrane-bounded organelle;intracellular non-membrane-bounded organelle;organelle part;intracellular part;nuclear part;intracellular organelle part;nucleoplasm part;cell part	phosphorus metabolic process;phosphate metabolic process;metabolic process;cellular process;phosphorylation;cellular metabolic process	nucleotide binding;nucleic acid binding;DNA binding;catalytic activity;adenylate kinase activity;binding;ATP binding;kinase activity;transferase activity;transferase activity, transferring phosphorus-containing groups;phosphotransferase activity, phosphate group as acceptor;purine nucleotide binding;nucleotide kinase activity;nucleobase, nucleoside, nucleotide kinase activity;adenyl nucleotide bi…	1260100	1057800	202280	795950	691300	104650	464120	366490	97632	0	0	0	0	0	0	1	1	1	1	IPI00122412	Adenylate kinase isoenzyme 6;ATP-AMP transphosphorylase 6	Ak6	Q8VCP8	1	1	0	0	1	1	0	0	1	1	0	0
326	NaN	NaN	NaN	NaN	NaN	NaN	NaN	NaN	Cisplatin resistance-associated-overexpressed protein;Luc7-like protein 3	Crop;Luc7l3	Q5SUF2-2;Q5SUF2;Q5SUF2-3;Q5SUF2-1	nucleus;nuclear body;nuclear speck;organelle;membrane-bounded organelle;intracellular organelle;intracellular membrane-bounded organelle;organelle part;intracellular part;nuclear part;intracellular organelle part;nucleoplasm part;cell part	nucleobase, nucleoside, nucleotide and nucleic acid metabolic process;RNA processing;mRNA processing;nitrogen compound metabolic process;apoptosis;response to stress;metabolic process;cell death;RNA splicing;cellular process;programmed cell death;RNA metabolic process;mRNA metabolic process;death;cellular nitrogen compound metabolic process;macromolecule metabolic process;cellular metabolic proce…	nucleic acid binding;DNA binding;RNA binding;mRNA binding;binding	1615800	1102500	513270	0	0	0	0	0	0	1615800	1102500	513270	0	0	0	1	1	1	1	IPI00122418;IPI00752942;IPI00649422	Cisplatin resistance-associated-overexpressed protein;Luc7-like protein 3	Crop;Luc7l3	Q5SUF2-2;Q5SUF2;Q5SUF2-3;Q5SUF2-1	0	0	1	0	0	0	1	0	0	0	1	0
327	NaN	NaN	NaN	NaN	NaN	NaN	NaN	NaN	D4;Rho GDP-dissociation inhibitor 2;Rho-GDI beta	Arhgdib;Gdid4	Q61599	cytoplasm;intracellular part;cell part	regulation of nucleotide metabolic process;regulation of catabolic process;regulation of nucleobase, nucleoside, nucleotide and nucleic acid metabolic process;regulation of metabolic process;regulation of nucleotide catabolic process;regulation of cellular metabolic process;regulation of cellular catabolic process;regulation of purine nucleotide catabolic process;regulation of GTP catabolic proce…	small GTPase regulator activity;GDP-dissociation inhibitor activity;Rho GDP-dissociation inhibitor activity;GTPase activator activity;binding;protein binding;enzyme activator activity;enzyme regulator activity;GTPase regulator activity;nucleoside-triphosphatase regulator activity	9147600	804540	8343100	1075700	68204	1007500	1370900	569530	801370	3195400	142060	3053400	3505500	24748	3480800	1	1	1	1	IPI00122568;IPI00858039	D4;Rho GDP-dissociation inhibitor 2;Rho-GDI beta	Arhgdib;Gdid4	Q61599	1	1	2	2	1	1	2	2	1	1	2	2
329	0.18495	NaN	NaN	NaN	NaN	NaN	NaN	NaN	Abhydrolase domain-containing protein 4;Alpha/beta-hydrolase 4;Lyso-N-acylphosphatidylethanolamine lipase;Putative uncharacterized protein;Abhd4 protein	Abhd4	Q8VD66;Q3U7M5;Q8C0M2;Q99KW5		lipid metabolic process;metabolic process;catabolic process;lipid catabolic process;primary metabolic process	catalytic activity;hydrolase activity	7281700	3678400	3603300	4872400	2166900	2705500	871750	503290	368460	1115600	829860	285760	421930	178430	243500	0.250705	1	1	1	IPI00122628	Abhydrolase domain-containing protein 4;Alpha/beta-hydrolase 4;Lyso-N-acylphosphatidylethanolamine lipase;Putative uncharacterized protein;Abhd4 protein	Abhd4	Q8VD66;Q3U7M5;Q8C0M2;Q99KW5	2	1	1	1	2	1	1	1	2	1	1	1
330	NaN	0.26674	NaN	NaN	NaN	NaN	NaN	NaN	Histone acetyltransferase type B subunit 2;Histone-binding protein RBBP7;Nucleosome-remodeling factor subunit RBAP46;Retinoblastoma-binding protein 7;Retinoblastoma-binding protein p46;Putative uncharacterized protein;Retinoblastoma binding protein 7	Rbap46;Rbbp7;RP23-436I3.1-003;RP23-436I3.1-002	Q60973;Q3UJI2;Q3UX53;Q8C5H3;A2AFJ1;A2AFI9	histone deacetylase complex;nucleus;NuRD complex;chromatin remodeling complex;transcriptional repressor complex;PcG protein complex;macromolecular complex;methyltransferase complex;histone methyltransferase complex;ESC-E(Z) complex;organelle;membrane-bounded organelle;intracellular organelle;intracellular membrane-bounded organelle;protein complex;organelle part;intracellular part;nuclear part;in…	negative regulation of transcription from RNA polymerase II promoter;regulation of cell growth;nucleobase, nucleoside, nucleotide and nucleic acid metabolic process;DNA metabolic process;DNA replication;chromatin organization;chromatin remodeling;transcription, DNA-dependent;regulation of transcription, DNA-dependent;regulation of transcription from RNA polymerase II promoter;nitrogen compound me…	binding;protein binding;transcription repressor activity;transcription regulator activity	3053400	2347100	706300	2200900	1799600	401340	0	0	0	570580	423480	147100	281960	124090	157870	1	1	0.291817	1	IPI00122698;IPI00776339;IPI00776143	Histone acetyltransferase type B subunit 2;Histone-binding protein RBBP7;Nucleosome-remodeling factor subunit RBAP46;Retinoblastoma-binding protein 7;Retinoblastoma-binding protein p46;Putative uncharacterized protein;Retinoblastoma binding protein 7	Rbap46;Rbbp7;RP23-436I3.1-003;RP23-436I3.1-002	Q60973;Q3UJI2;Q3UX53;Q8C5H3;A2AFJ1;A2AFI9	2	1	4	3	1	0	2	1	1	0	2	1
331	NaN	NaN	NaN	NaN	NaN	NaN	NaN	NaN	Tumor-associated glycoprotein E4;Putative uncharacterized protein;Poliovirus receptor;Tage4 receptor;Cd155	Pvr;Tage4;D7Ertd458e;mCG_4885;cd155	Q60977;Q8BVF6;Q8K094;Q91WP1	membrane;integral to membrane;intrinsic to membrane;membrane part;cell part	cellular component movement;cell adhesion;cellular process;cell-cell adhesion;cell migration;biological adhesion;locomotion;cell motility	binding;protein binding;signal transducer activity;receptor activity;molecular transducer activity	3335100	2099800	1235200	0	0	0	1936900	1696300	240550	1398200	403510	994700	0	0	0	1	1	1	1	IPI00122705;IPI00177179	Tumor-associated glycoprotein E4;Putative uncharacterized protein;Poliovirus receptor;Tage4 receptor;Cd155	Pvr;Tage4;D7Ertd458e;mCG_4885;cd155	Q60977;Q8BVF6;Q8K094;Q91WP1	0	1	1	0	0	1	1	0	0	1	1	0
332	NaN	NaN	NaN	NaN	NaN	NaN	NaN	NaN	MACRO domain-containing protein 1;Protein LRP16	Lrp16;Macrod1	Q922B1	mitochondrion;organelle;membrane-bounded organelle;intracellular organelle;intracellular membrane-bounded organelle;intracellular part;cytoplasmic part;cell part			5465400	2945100	2520300	3015400	1420200	1595200	2069100	1486700	582380	0	0	0	380920	38143	342780	1	1	1	1	IPI00122740	MACRO domain-containing protein 1;Protein LRP16	Lrp16;Macrod1	Q922B1	1	1	0	1	1	1	0	1	1	1	0	1
333	NaN	NaN	NaN	NaN	NaN	NaN	NaN	NaN	Putative uncharacterized protein;Exoc6 protein;Exocyst complex component 6;Exocyst complex component Sec15A;SEC15-like protein 1	Exoc6;Sec15l1;Sec15a	Q3U9D6;Q8C670;Q8R131;Q8R313	exocyst;macromolecular complex;protein complex;intracellular part;cytoplasmic part;cell cortex part;cell part	vesicle docking involved in exocytosis;cellular process;membrane docking;vesicle docking;transport;exocytosis;protein transport;vesicle-mediated transport;secretion by cell;establishment of protein localization;secretion;establishment of localization;establishment of localization in cell		1319400	257840	1061500	0	0	0	0	0	0	0	0	0	1319400	257840	1061500	1	1	1	1	IPI00122831;IPI00753681;IPI00850111	Putative uncharacterized protein;Exoc6 protein;Exocyst complex component 6;Exocyst complex component Sec15A;SEC15-like protein 1	Exoc6;Sec15l1;Sec15a	Q3U9D6;Q8C670;Q8R131;Q8R313	1	1	0	2	0	0	0	1	0	0	0	1
334	NaN	NaN	NaN	NaN	NaN	NaN	NaN	NaN	GDP-mannose pyrophosphorylase A;GTP-mannose-1-phosphate guanylyltransferase alpha;Mannose-1-phosphate guanyltransferase alpha	Gmppa	Q922H4		metabolic process;biosynthetic process	nucleotide binding;catalytic activity;mannose-1-phosphate guanylyltransferase activity;binding;GTP binding;mannose-phosphate guanylyltransferase activity;transferase activity;transferase activity, transferring phosphorus-containing groups;nucleotidyltransferase activity;purine nucleotide binding;guanyl nucleotide binding;ribonucleotide binding;purine ribonucleotide binding;guanyl ribonucleotide b…	0	0	0	0	0	0	0	0	0	0	0	0	0	0	0	1	1	1	1	IPI00123006	GDP-mannose pyrophosphorylase A;GTP-mannose-1-phosphate guanylyltransferase alpha;Mannose-1-phosphate guanyltransferase alpha	Gmppa	Q922H4	1	0	0	0	1	0	0	0	1	0	0	0
335	NaN	NaN	NaN	NaN	4.064	NaN	NaN	NaN	Adapter-related protein complex 3 sigma-2 subunit;AP-3 complex subunit sigma-2;AP-3 complex subunit sigma-3B;Sigma-3B-adaptin;Sigma-adaptin 3b;Adaptor-related protein complex 3, sigma 2 subunit;Putative uncharacterized protein	Ap3s2	Q8BSZ2;Q6PAL3;Q8BNE3	Golgi apparatus;trans-Golgi network;vesicle membrane;membrane;membrane coat;cytoplasmic vesicle membrane;organelle membrane;cytoplasmic vesicle;vesicle;macromolecular complex;organelle;membrane-bounded organelle;intracellular organelle;intracellular membrane-bounded organelle;protein complex;organelle part;intracellular part;membrane part;Golgi apparatus part;cytoplasmic vesicle part;cytoplasmic …	transport;intracellular protein transport;cellular process;protein transport;vesicle-mediated transport;establishment of protein localization;intracellular transport;establishment of localization;establishment of localization in cell	transporter activity;protein transporter activity;substrate-specific transporter activity	18375000	1233500	17142000	3796000	342140	3453900	4404100	303290	4100900	0	0	0	10175000	588020	9586800	1	1	1	0.355293	IPI00123099	Adapter-related protein complex 3 sigma-2 subunit;AP-3 complex subunit sigma-2;AP-3 complex subunit sigma-3B;Sigma-3B-adaptin;Sigma-adaptin 3b;Adaptor-related protein complex 3, sigma 2 subunit;Putative uncharacterized protein	Ap3s2	Q8BSZ2;Q6PAL3;Q8BNE3	1	1	0	2	1	1	0	2	1	1	0	2
336	NaN	NaN	NaN	NaN	NaN	NaN	NaN	NaN	Ashwin		Q922M7	macromolecular complex;protein complex;intracellular part;cell part;tRNA-splicing ligase complex			1754200	649910	1104300	0	0	0	0	0	0	942830	447690	495140	811390	202230	609160	1	1	1	1	IPI00123162	Ashwin		Q922M7	0	0	1	1	0	0	1	1	0	0	1	1
337	0.10861	NaN	NaN	NaN	NaN	NaN	NaN	NaN	60S ribosomal protein L36a;60S ribosomal protein L44;MCG115063, isoform CRA_a;MCG1423;Putative uncharacterized protein;Ribosomal protein L36a;Ribosomal protein L36A	Rpl36a;Rpl44;mCG_115063;mCG_1423;RP23-26D22.2-001	P83882;Q5M9P1	intracellular;cytoplasm;ribosome;ribonucleoprotein complex;macromolecular complex;organelle;non-membrane-bounded organelle;intracellular organelle;intracellular non-membrane-bounded organelle;intracellular part;cytoplasmic part;cell part	translation;metabolic process;biosynthetic process;macromolecule biosynthetic process;cellular process;protein metabolic process;cellular macromolecule biosynthetic process;macromolecule metabolic process;cellular metabolic process;primary metabolic process;cellular biosynthetic process;cellular macromolecule metabolic process;cellular protein metabolic process	structural constituent of ribosome;structural molecule activity	6097600	3844000	2253600	3581300	2683300	897930	1435100	803900	631250	0	0	0	1081200	356770	724440	0.208032	1	1	1	IPI00225066;IPI00123164;IPI00474805;IPI00756640	60S ribosomal protein L36a;60S ribosomal protein L44;MCG115063, isoform CRA_a;MCG1423;Putative uncharacterized protein;Ribosomal protein L36a;Ribosomal protein L36A	Rpl36a;Rpl44;mCG_115063;mCG_1423;RP23-26D22.2-001	P83882;Q5M9P1	2	1	0	1	2	1	0	1	2	1	0	1
339	NaN	0.024606	NaN	NaN	NaN	NaN	NaN	NaN	Oligodendrocyte transcription factor 1;Oligodendrocyte-specific bHLH transcription factor 1;Putative uncharacterized protein	Olig1	Q9JKN5;Q3TY96;Q3UN59	nucleus;organelle;membrane-bounded organelle;intracellular organelle;intracellular membrane-bounded organelle;intracellular part;cell part	nucleobase, nucleoside, nucleotide and nucleic acid metabolic process;transcription, DNA-dependent;regulation of transcription, DNA-dependent;nitrogen compound metabolic process;multicellular organismal development;metabolic process;biosynthetic process;macromolecule biosynthetic process;regulation of biosynthetic process;cellular process;regulation of gene expression;regulation of macromolecule …	nucleic acid binding;DNA binding;binding;protein binding;transcription regulator activity	9331700	7328000	2003700	0	0	0	2619400	1986400	632980	6712300	5341500	1370700	0	0	0	1	1	0.18573	1	IPI00123208	Oligodendrocyte transcription factor 1;Oligodendrocyte-specific bHLH transcription factor 1;Putative uncharacterized protein	Olig1	Q9JKN5;Q3TY96;Q3UN59	0	1	1	0	0	1	1	0	0	1	1	0
340	NaN	NaN	NaN	NaN	NaN	NaN	NaN	NaN	Putative uncharacterized protein;Muscleblind-like protein 1;Triplet-expansion RNA-binding protein;Mbnl1 protein;Muscleblind-like 1 (Drosophila), isoform CRA_e	Mbnl1;Exp;Mbnl;mCG_19416	Q3U581;Q9JKP5;Q4VA08;Q8CAQ1	nucleus;cytoplasm;stress granule;ribonucleoprotein complex;macromolecular complex;RNA granule;organelle;membrane-bounded organelle;non-membrane-bounded organelle;intracellular organelle;intracellular membrane-bounded organelle;intracellular non-membrane-bounded organelle;intracellular part;cytoplasmic part;cell part	regulation of alternative nuclear mRNA splicing, via spliceosome;nucleobase, nucleoside, nucleotide and nucleic acid metabolic process;mRNA splice site selection;RNA processing;nitrogen compound metabolic process;skeletal muscle tissue development;metabolic process;RNA splicing;tissue development;cellular process;regulation of gene expression;striated muscle tissue development;cellular component …	nucleic acid binding;RNA binding;double-stranded RNA binding;binding;zinc ion binding;ion binding;cation binding;metal ion binding;transition metal ion binding	4371800	1342400	3029400	900500	314940	585560	0	0	0	1949300	794080	1155200	1522000	233370	1288700	1	1	1	1	IPI00123259;IPI00466710;IPI00473794	Putative uncharacterized protein;Muscleblind-like protein 1;Triplet-expansion RNA-binding protein;Mbnl1 protein;Muscleblind-like 1 (Drosophila), isoform CRA_e	Mbnl1;Exp;Mbnl;mCG_19416	Q3U581;Q9JKP5;Q4VA08;Q8CAQ1	1	0	1	1	1	0	1	1	1	0	1	1
341	NaN	NaN	NaN	NaN	NaN	NaN	NaN	NaN	DNA polymerase epsilon subunit 3;DNA polymerase epsilon subunit p17;DNA polymerase II subunit 3;NF-YB-like protein;YB-like protein 1	Pole3	Q9JKP7	histone acetyltransferase complex;intracellular;nucleus;Ada2-Gcn5-Ada3 transcription activator complex;macromolecular complex;organelle;membrane-bounded organelle;intracellular organelle;intracellular membrane-bounded organelle;protein complex;organelle part;intracellular part;nuclear part;intracellular organelle part;nucleoplasm part;cell part	chromatin organization;protein modification process;protein acetylation;internal protein amino acid acetylation;organelle organization;metabolic process;cellular process;cellular component organization;chromatin modification;covalent chromatin modification;histone modification;histone acetylation;peptidyl-amino acid modification;peptidyl-lysine modification;internal peptidyl-lysine acetylation;pe…	nucleic acid binding;DNA binding;catalytic activity;DNA-directed DNA polymerase activity;binding;protein binding;transferase activity;transferase activity, transferring phosphorus-containing groups;nucleotidyltransferase activity;DNA polymerase activity;sequence-specific DNA binding	4193000	3649100	543880	2617700	2319100	298530	1575300	1330000	245350	0	0	0	0	0	0	1	1	1	1	IPI00123264;IPI00857081	DNA polymerase epsilon subunit 3;DNA polymerase epsilon subunit p17;DNA polymerase II subunit 3;NF-YB-like protein;YB-like protein 1	Pole3	Q9JKP7	1	1	0	0	1	1	0	0	1	1	0	0
342	NaN	NaN	NaN	NaN	1.4548	NaN	NaN	NaN	Protein cereblon	Crbn	Q8C7D2-1;Q8C7D2;Q3TVC2;Q8C7D2-2	ubiquitin ligase complex;nucleus;cytoplasm;membrane;cullin-RING ubiquitin ligase complex;Cul4A-RING ubiquitin ligase complex;macromolecular complex;organelle;membrane-bounded organelle;intracellular organelle;intracellular membrane-bounded organelle;protein complex;intracellular part;cell part;CUL4 RING ubiquitin ligase complex	protein modification process;proteolysis;ubiquitin-dependent protein catabolic process;metabolic process;catabolic process;macromolecule catabolic process;cellular process;proteasomal protein catabolic process;protein ubiquitination;protein metabolic process;modification-dependent protein catabolic process;protein modification by small protein conjugation;proteasomal ubiquitin-dependent protein c…	catalytic activity;ATP-dependent peptidase activity;peptidase activity;pyrophosphatase activity;hydrolase activity;hydrolase activity, acting on acid anhydrides;hydrolase activity, acting on acid anhydrides, in phosphorus-containing anhydrides;ATPase activity;nucleoside-triphosphatase activity;ATPase activity, coupled;peptidase activity, acting on L-amino acid peptides	8787400	1969500	6817900	0	0	0	2792700	302810	2489900	983340	247740	735600	5011300	1418900	3592400	1	1	1	0.698351	IPI00387238;IPI00123335	Protein cereblon	Crbn	Q8C7D2-1;Q8C7D2;Q3TVC2;Q8C7D2-2	0	1	1	2	0	1	1	2	0	1	1	2
343	NaN	NaN	NaN	NaN	NaN	NaN	NaN	NaN	Intracellular hyaluronan-binding protein 4;Habp4 protein;Putative uncharacterized protein	Habp4	Q9JKS5;A7MAY6;Q3UJC1	nucleus;cytoplasm;organelle;membrane-bounded organelle;intracellular organelle;intracellular membrane-bounded organelle;intracellular part;cell part	nucleobase, nucleoside, nucleotide and nucleic acid metabolic process;transcription, DNA-dependent;regulation of transcription, DNA-dependent;nitrogen compound metabolic process;metabolic process;biosynthetic process;macromolecule biosynthetic process;regulation of biosynthetic process;cellular process;regulation of gene expression;regulation of macromolecule biosynthetic process;RNA metabolic pr…		3412400	247650	3164800	3170900	223100	2947800	0	0	0	72664	7778	64886	168830	16772	152060	1	1	1	1	IPI00123374	Intracellular hyaluronan-binding protein 4;Habp4 protein;Putative uncharacterized protein	Habp4	Q9JKS5;A7MAY6;Q3UJC1	1	0	1	1	1	0	1	1	1	0	1	1
344	NaN	NaN	NaN	NaN	NaN	NaN	NaN	NaN	Formin-like protein 1;Formin-related protein;Formin-like 1;Formin-like 1, isoform CRA_b;Formin-like 1, isoform CRA_c;Putative uncharacterized protein	Fmnl1;Frl;mCG_19154;RP23-341C5.2-001;RP23-341C5.2-002	Q9JL26-1;Q9JL26;A2AB61;Q9JL26-2;A2AB60;Q3TY82	cytoplasm;cytosol;intracellular part;cytoplasmic part;cell part	cellular component movement;substrate-dependent cell migration;organelle organization;cytoskeleton organization;cellular process;cellular component organization;cell migration;actin filament-based process;actin cytoskeleton organization;locomotion;cell motility;cellular component organization or biogenesis;cellular component organization or biogenesis at cellular level;cellular component organiza…	actin binding;binding;protein binding;profilin binding;cytoskeletal protein binding;Ras GTPase binding;Rho GTPase binding;enzyme binding;small GTPase binding;GTPase binding	2086100	93176	1992900	0	0	0	1542000	0	1542000	0	0	0	544110	93176	450930	1	1	1	1	IPI00123377;IPI00131441	Formin-like protein 1;Formin-related protein;Formin-like 1;Formin-like 1, isoform CRA_b;Formin-like 1, isoform CRA_c;Putative uncharacterized protein	Fmnl1;Frl;mCG_19154;RP23-341C5.2-001;RP23-341C5.2-002	Q9JL26-1;Q9JL26;A2AB61;Q9JL26-2;A2AB60;Q3TY82	0	2	0	1	0	2	0	1	0	2	0	1
345	NaN	0.028525	NaN	NaN	NaN	NaN	NaN	NaN	MSal;Sal-like protein 3;Spalt-like protein 3;Sal-like protein 1;Zinc finger protein Spalt-3;Sal-like 1 (Drosophila);Zinc finger protein spalt-3;Sal-like 4 (Drosophila);Sal-like 4 (Drosophila), isoform CRA_c;Sall4 protein;Sal-like protein 4;Zinc finger protein SALL4	Sal;Sall3;Sal3;Sall1;Sal-3;mCG_114538;RP23-354I18.1-001;Sall4	Q62255-1;Q62255;Q62255-2;Q9ER74;Q6P5E3;Q9EPW7;A2AV00;Q7TPT1;Q8BX22-1;Q8BX22	intracellular;nucleus;cytoplasm;organelle;membrane-bounded organelle;intracellular organelle;intracellular membrane-bounded organelle;intracellular part;cell part;histone deacetylase complex;chromatin;heterochromatin;NuRD complex;chromatin remodeling complex;transcriptional repressor complex;macromolecular complex;protein complex;organelle part;chromosomal part;nuclear part;intracellular organell…	nucleobase, nucleoside, nucleotide and nucleic acid metabolic process;transcription, DNA-dependent;regulation of transcription, DNA-dependent;nitrogen compound metabolic process;metabolic process;regulation of smoothened signaling pathway;biosynthetic process;macromolecule biosynthetic process;anatomical structure morphogenesis;regulation of biosynthetic process;regulation of signal transduction;…	nucleic acid binding;DNA binding;binding;zinc ion binding;ion binding;cation binding;metal ion binding;transition metal ion binding;regulatory region DNA binding;transcription regulatory region sequence-specific DNA binding;protein binding transcription factor activity;transcription factor binding transcription factor activity;regulatory region nucleic acid binding;RNA polymerase II transcription…	2478300	2391800	86536	0	0	0	0	0	0	2478300	2391800	86536	0	0	0	1	1	0.186846	1	IPI00123404;IPI00222002;IPI00342267;IPI00828722;IPI00475164	MSal;Sal-like protein 3;Spalt-like protein 3;Sal-like protein 1;Zinc finger protein Spalt-3;Sal-like 1 (Drosophila);Zinc finger protein spalt-3;Sal-like 4 (Drosophila);Sal-like 4 (Drosophila), isoform CRA_c;Sall4 protein;Sal-like protein 4;Zinc finger protein SALL4	Sal;Sall3;Sal3;Sall1;Sal-3;mCG_114538;RP23-354I18.1-001;Sall4	Q62255-1;Q62255;Q62255-2;Q9ER74;Q6P5E3;Q9EPW7;A2AV00;Q7TPT1;Q8BX22-1;Q8BX22	0	0	2	0	0	0	2	0	0	0	2	0
346	NaN	NaN	NaN	NaN	NaN	NaN	NaN	NaN	Glycerophosphodiester phosphodiesterase 1;Membrane-interacting protein of RGS16	Gde1;Mir16	Q9JL56	cytoplasm;membrane;integral to membrane;intrinsic to membrane;intracellular part;membrane part;cell part	carbohydrate metabolic process;alcohol metabolic process;glycerol metabolic process;lipid metabolic process;metabolic process;cellular process;alditol metabolic process;polyol metabolic process;cellular metabolic process;primary metabolic process;cellular carbohydrate metabolic process;small molecule metabolic process	catalytic activity;binding;phosphoric diester hydrolase activity;glycerophosphodiester phosphodiesterase activity;hydrolase activity;hydrolase activity, acting on ester bonds;phosphoric ester hydrolase activity;ion binding;cation binding;metal ion binding;glycerophosphoinositol glycerophosphodiesterase activity	11328000	2529700	8798100	3335300	856340	2479000	2084300	357630	1726700	0	0	0	5908100	1315700	4592400	1	1	1	1	IPI00123487;IPI00857547	Glycerophosphodiester phosphodiesterase 1;Membrane-interacting protein of RGS16	Gde1;Mir16	Q9JL56	1	1	0	2	1	1	0	2	1	1	0	2
347	NaN	NaN	NaN	NaN	NaN	NaN	NaN	NaN	Kidney and brain protein;Protein KIBRA;WW domain-containing protein 1;KIBRA	Kiaa0869;Wwc1;Kibra	Q5SXA9;Q0KIX1	nucleus;cytoplasm;plasma membrane;membrane;cell projection membrane;leading edge membrane;ruffle membrane;cell projection;organelle;membrane-bounded organelle;intracellular organelle;intracellular membrane-bounded organelle;intracellular part;membrane part;cytoplasmic part;plasma membrane part;cell projection part;cell part;perinuclear region of cytoplasm	nucleobase, nucleoside, nucleotide and nucleic acid metabolic process;transcription, DNA-dependent;regulation of transcription, DNA-dependent;nitrogen compound metabolic process;cellular component movement;metabolic process;biosynthetic process;macromolecule biosynthetic process;regulation of biosynthetic process;regulation of signal transduction;positive regulation of signal transduction;cellula…		387820	167140	220680	16700	3652.2	13048	197770	34264	163500	173360	129230	44129	0	0	0	1	1	1	1	IPI00123509	Kidney and brain protein;Protein KIBRA;WW domain-containing protein 1;KIBRA	Kiaa0869;Wwc1;Kibra	Q5SXA9;Q0KIX1	1	1	1	0	1	1	1	0	1	1	1	0
348	NaN	NaN	NaN	NaN	NaN	NaN	NaN	NaN	ADP-ribosylation factor-like protein 6-interacting protein 1;Protein TBX2;ADP-ribosylation factor-like 6 interacting protein 1;Putative uncharacterized protein;ADP-ribosylation factor-like 6 interacting protein 1, isoform CRA_a	Arl6ip;Arl6ip1;mCG_141493	Q9JKW0;B0LAE4;Q3THR3;Q3TIC7;Q3TQE3;Q3UBA1;Q80ZW9;Q8C1Y9	cytoplasm;endoplasmic reticulum;Sec61 translocon complex;cytosol;membrane;integral to membrane;intrinsic to membrane;macromolecular complex;organelle;membrane-bounded organelle;intracellular organelle;intracellular membrane-bounded organelle;protein complex;organelle part;intracellular part;membrane part;endoplasmic reticulum part;cytoplasmic part;intracellular organelle part;cell part;translocon…	protein targeting;protein targeting to membrane;cotranslational protein targeting to membrane;transport;intracellular protein transport;protein transport;establishment of protein localization;intracellular transport;establishment of localization;establishment of localization in cell	binding;protein binding	3714700	1002200	2712500	1149900	478910	671020	855190	336610	518580	0	0	0	1709600	186670	1522900	1	1	1	1	IPI00123519	ADP-ribosylation factor-like protein 6-interacting protein 1;Protein TBX2;ADP-ribosylation factor-like 6 interacting protein 1;Putative uncharacterized protein;ADP-ribosylation factor-like 6 interacting protein 1, isoform CRA_a	Arl6ip;Arl6ip1;mCG_141493	Q9JKW0;B0LAE4;Q3THR3;Q3TIC7;Q3TQE3;Q3UBA1;Q80ZW9;Q8C1Y9	1	1	0	1	1	1	0	1	1	1	0	1
349	NaN	NaN	NaN	NaN	NaN	NaN	NaN	NaN	Coiled-coil domain-containing protein 92	Ccdc92;D5Bwg0834e	Q8VDN4				4191400	791730	3399700	0	0	0	1547500	508130	1039400	832810	0	832810	1811100	283600	1527500	1	1	1	1	IPI00123541;IPI00858173;IPI00856832	Coiled-coil domain-containing protein 92	Ccdc92;D5Bwg0834e	Q8VDN4	0	1	2	1	0	1	2	1	0	1	2	1
350	NaN	NaN	NaN	NaN	NaN	NaN	NaN	NaN	Glutamate receptor delta-1 subunit;Glutamate receptor, ionotropic, delta 1;Putative uncharacterized protein	Grid1;mCG_6345;RP23-120M21.1-001	Q61627;Q3UUL5	plasma membrane;membrane;integral to membrane;cell junction;outer membrane-bounded periplasmic space;intrinsic to membrane;periplasmic space;membrane part;synapse part;plasma membrane part;external encapsulating structure part;cell part;synapse;postsynaptic membrane	transport;ion transport;establishment of localization	signal transducer activity;receptor activity;transmembrane receptor activity;ionotropic glutamate receptor activity;transporter activity;ion channel activity;extracellular ligand-gated ion channel activity;excitatory extracellular ligand-gated ion channel activity;extracellular-glutamate-gated ion channel activity;glutamate receptor activity;ion transmembrane transporter activity;channel activity…	2705200	460750	2244400	1894800	342600	1552200	810380	118150	692240	0	0	0	0	0	0	1	1	1	1	IPI00123542;IPI00856177	Glutamate receptor delta-1 subunit;Glutamate receptor, ionotropic, delta 1;Putative uncharacterized protein	Grid1;mCG_6345;RP23-120M21.1-001	Q61627;Q3UUL5	1	1	0	0	1	1	0	0	1	1	0	0
351	NaN	NaN	NaN	NaN	NaN	NaN	NaN	NaN	A2/6;Calmegin;Calnexin-T;MEG 1 antigen	Clgn;Meg1	P52194;Q80YU3	nuclear envelope;endoplasmic reticulum;endoplasmic reticulum membrane;membrane;integral to membrane;organelle membrane;intrinsic to membrane;organelle envelope;envelope;organelle;membrane-bounded organelle;intracellular organelle;intracellular membrane-bounded organelle;organelle part;intracellular part;membrane part;nuclear part;endoplasmic reticulum part;cytoplasmic part;intracellular organelle…	protein folding;protein complex assembly;meiosis;multicellular organismal development;gamete generation;spermatogenesis;binding of sperm to zona pellucida;cell recognition;metabolic process;cellular process;cell-cell recognition;cellular component organization;protein metabolic process;cell cycle process;cell cycle phase;reproductive process;cellular component assembly;cell differentiation;multic…	binding;calcium ion binding;protein binding;ion binding;cation binding;metal ion binding;unfolded protein binding	1240100	862420	377640	0	0	0	0	0	0	0	0	0	1240100	862420	377640	1	1	1	1	IPI00123699;IPI00719982	A2/6;Calmegin;Calnexin-T;MEG 1 antigen	Clgn;Meg1	P52194;Q80YU3	0	0	0	1	0	0	0	1	0	0	0	1
352	NaN	NaN	NaN	NaN	NaN	NaN	NaN	NaN	Translocase of inner mitochondrial membrane 23 homolog (Yeast);MCG11298;MCG123328, isoform CRA_b;MCG125709;Putative uncharacterized protein;Mitochondrial import inner membrane translocase subunit Tim23	Timm23;mCG_11298;mCG_123328;mCG_125709;Tim23	Q8JZQ1;Q9CXU4;Q9WTQ8	mitochondrial inner membrane;mitochondrial inner membrane presequence translocase complex;membrane;integral to membrane;organelle inner membrane;organelle membrane;intrinsic to membrane;mitochondrial membrane;macromolecular complex;protein complex;organelle part;intracellular part;membrane part;mitochondrial part;cytoplasmic part;intracellular organelle part;mitochondrial membrane part;cell part;…	transport;intracellular protein transport;protein transport;establishment of protein localization;intracellular transport;establishment of localization;establishment of localization in cell;cellular process;transmembrane transport	transporter activity;protein transmembrane transporter activity;protein transporter activity;primary active transmembrane transporter activity;P-P-bond-hydrolysis-driven transmembrane transporter activity;P-P-bond-hydrolysis-driven protein transmembrane transporter activity;active transmembrane transporter activity;transmembrane transporter activity;macromolecule transmembrane transporter activit…	0	0	0	0	0	0	0	0	0	0	0	0	0	0	0	1	1	1	1	IPI00849271;IPI00123712	Translocase of inner mitochondrial membrane 23 homolog (Yeast);MCG11298;MCG123328, isoform CRA_b;MCG125709;Putative uncharacterized protein;Mitochondrial import inner membrane translocase subunit Tim23	Timm23;mCG_11298;mCG_123328;mCG_125709;Tim23	Q8JZQ1;Q9CXU4;Q9WTQ8	0	1	0	1	0	1	0	1	0	1	0	1
353	NaN	NaN	NaN	NaN	2.7088	NaN	NaN	NaN	Cystatin-3;Cystatin-C;Cystatin C;Cystatin C, isoform CRA_a;Putative uncharacterized protein	Cst3;mCG_18948;RP23-250M11.9-001	P21460;A2APX2;Q3U5K7;Q9EPX9	lytic vacuole;extracellular region;basement membrane;extracellular space;cytoplasm;lysosome;endosome;late endosome;multivesicular body;vacuole;endoplasmic reticulum;membrane;organelle membrane;nuclear membrane;vesicle;axon part;cell projection;neuronal cell body;organelle;membrane-bounded organelle;non-membrane-bounded organelle;intracellular organelle;intracellular membrane-bounded organelle;int…	response to reactive oxygen species;eye development;response to hypoxia;cell activation;developmental process involved in reproduction;regulation of DNA replication;apoptosis;response to stress;defense response;response to oxidative stress;brain development;sensory organ development;salivary gland development;embryo implantation;behavior;rhythmic behavior;circadian rhythm;cell death;positive regu…	beta-amyloid binding;protease binding;enzyme inhibitor activity;endopeptidase inhibitor activity;cysteine-type endopeptidase inhibitor activity;binding;protein binding;enzyme binding;enzyme regulator activity;peptidase inhibitor activity;peptidase regulator activity;endopeptidase regulator activity	23374000	2402700	20972000	6069900	635620	5434300	9040200	506390	8533800	0	0	0	8264200	1260700	7003500	1	1	1	0.737374	IPI00123744	Cystatin-3;Cystatin-C;Cystatin C;Cystatin C, isoform CRA_a;Putative uncharacterized protein	Cst3;mCG_18948;RP23-250M11.9-001	P21460;A2APX2;Q3U5K7;Q9EPX9	1	1	0	1	1	1	0	1	1	1	0	1
354	NaN	0.18127	NaN	NaN	NaN	NaN	NaN	NaN	Putative uncharacterized protein;Rcc1 protein;Regulator of chromosome condensation 1;Chromosome condensation protein 1;Regulator of chromosome condensation;Regulator of chromosome condensation 1, isoform CRA_d	Rcc1;Chc1;WI1-2643G14.3-002;mCG_16268;WI1-2643G14.3-001	Q3U6D2;Q6PFB2;Q8VE37;A2CER1	nucleus;cytoplasm;organelle;membrane-bounded organelle;intracellular organelle;intracellular membrane-bounded organelle;intracellular part;cell part	microtubule cytoskeleton organization;nuclear division;organelle organization;cytoskeleton organization;microtubule-based process;cell cycle;spindle organization;chromosome segregation;mitosis;cellular process;cellular component organization;cell cycle process;cell cycle phase;cellular component assembly;organelle fission;spindle assembly;cell division;organelle assembly;cellular component organi…	small GTPase regulator activity;guanyl-nucleotide exchange factor activity;Ran guanyl-nucleotide exchange factor activity;Ras guanyl-nucleotide exchange factor activity;enzyme regulator activity;GTPase regulator activity;nucleoside-triphosphatase regulator activity;nucleic acid binding;DNA binding;chromatin binding;binding;chromatin DNA binding;nucleosome binding;nucleosomal DNA binding;structure…	6085300	4105900	1979400	1045300	807700	237600	632980	385400	247580	3356100	2525000	831150	1050900	387790	663090	1	1	0.250342	1	IPI00123762;IPI00626402	Putative uncharacterized protein;Rcc1 protein;Regulator of chromosome condensation 1;Chromosome condensation protein 1;Regulator of chromosome condensation;Regulator of chromosome condensation 1, isoform CRA_d	Rcc1;Chc1;WI1-2643G14.3-002;mCG_16268;WI1-2643G14.3-001	Q3U6D2;Q6PFB2;Q8VE37;A2CER1	1	1	1	1	1	1	1	1	1	1	1	1
355	NaN	0.2738	NaN	NaN	NaN	NaN	NaN	NaN	Nuclear receptor corepressor 2;Silencing mediator of retinoic acid and thyroid hormone receptor;T3 receptor-associating factor;Thyroid-, retinoic-acid-receptor-associated corepressor;Putative uncharacterized protein;Ncor2 protein	Ncor2;Smrt	Q9WU42-1;Q9WU42;Q9WU42-2;Q3TG88;Q3TZ10;Q80ZV7	histone deacetylase complex;nucleus;nucleoplasm;chromatin remodeling complex;nuclear body;macromolecular complex;organelle;membrane-bounded organelle;intracellular organelle;intracellular membrane-bounded organelle;protein complex;organelle part;intracellular part;nuclear part;intracellular organelle part;nucleoplasm part;cell part;transcriptional repressor complex	negative regulation of transcription from RNA polymerase II promoter;in utero embryonic development;heart morphogenesis;nucleobase, nucleoside, nucleotide and nucleic acid metabolic process;transcription, DNA-dependent;regulation of transcription, DNA-dependent;regulation of transcription from RNA polymerase II promoter;nitrogen compound metabolic process;metabolic process;cell proliferation;bios…	protein binding transcription factor activity;transcription factor binding transcription factor activity;nucleic acid binding;DNA binding;chromatin binding;transcription cofactor activity;transcription corepressor activity;binding;protein binding;transcription repressor activity;specific transcriptional repressor activity;transcription regulator activity;sequence-specific DNA binding;receptor bin…	4068000	2304100	1763900	1127500	644060	483440	714310	335320	378980	1653000	1145100	507850	573240	179580	393660	1	1	0.295439	1	IPI00123871;IPI00776361;IPI00626563;IPI00776290;IPI00222492;IPI00775787;IPI00274795;IPI00551272;IPI00620682;IPI00649758;IPI00775967;IPI00651853	Nuclear receptor corepressor 2;Silencing mediator of retinoic acid and thyroid hormone receptor;T3 receptor-associating factor;Thyroid-, retinoic-acid-receptor-associated corepressor;Putative uncharacterized protein;Ncor2 protein	Ncor2;Smrt	Q9WU42-1;Q9WU42;Q9WU42-2;Q3TG88;Q3TZ10;Q80ZV7	1	1	3	1	1	1	3	1	1	1	3	1
356	NaN	NaN	NaN	NaN	NaN	NaN	NaN	NaN	c-Jun N-terminal kinase 2;Mitogen-activated protein kinase 9;Stress-activated protein kinase JNK2;Mitogen activated protein kinase 9;Mitogen activated protein kinase 9, isoform CRA_c;Mitogen activated protein kinase 9, isoform CRA_a;Putative uncharacterized protein	Jnk2;Mapk9;Prkm9;mCG_20796;RP23-10G21.6-006;RP23-10G21.6-001	Q9WTU6-1;Q9WTU6;Q5NCK7;Q9WTU6-4;Q5NCK8;Q9WTU6-2;Q8C094;Q9WTU6-3	nucleus;mitochondrion;cytosol;organelle;membrane-bounded organelle;intracellular organelle;intracellular membrane-bounded organelle;intracellular part;cytoplasmic part;cell part	MAPKKK cascade;protein modification process;protein phosphorylation;phosphorus metabolic process;phosphate metabolic process;induction of apoptosis;response to stress;signal transduction;intracellular protein kinase cascade;JNK cascade;JUN phosphorylation;metabolic process;induction of apoptosis by extracellular signals;positive regulation of metabolic process;cellular process;response to inorgan…	nucleotide binding;catalytic activity;protein kinase activity;protein serine-threonine kinase activity;receptor signaling protein serine-threonine kinase activity;JUN kinase activity;MAP kinase activity;signal transducer activity;receptor signaling protein activity;binding;protein binding;ATP binding;kinase activity;transferase activity;transferase activity, transferring phosphorus-containing gro…	5075900	2281200	2794800	2976900	1765200	1211700	0	0	0	923250	230490	692750	1175800	285460	890340	1	1	1	1	IPI00123875;IPI00223342;IPI00223339;IPI00223340	c-Jun N-terminal kinase 2;Mitogen-activated protein kinase 9;Stress-activated protein kinase JNK2;Mitogen activated protein kinase 9;Mitogen activated protein kinase 9, isoform CRA_c;Mitogen activated protein kinase 9, isoform CRA_a;Putative uncharacterized protein	Jnk2;Mapk9;Prkm9;mCG_20796;RP23-10G21.6-006;RP23-10G21.6-001	Q9WTU6-1;Q9WTU6;Q5NCK7;Q9WTU6-4;Q5NCK8;Q9WTU6-2;Q8C094;Q9WTU6-3	2	1	2	2	1	0	1	1	1	0	1	1
357	NaN	0.044648	NaN	NaN	NaN	NaN	NaN	NaN	ATP-dependent RNA helicase DDX39;DEAD box protein 39;Putative uncharacterized protein	Ddx39	Q8VDW0-1;Q8VDW0;Q3T9L0;Q3TIE4;Q3TPL7;Q3U837;Q3UAF1;Q3UVN0	nucleus;organelle;membrane-bounded organelle;intracellular organelle;intracellular membrane-bounded organelle;intracellular part;cell part	RNA splicing, via transesterification reactions;RNA splicing, via transesterification reactions with bulged adenosine as nucleophile;nuclear mRNA splicing, via spliceosome;nucleobase, nucleoside, nucleotide and nucleic acid metabolic process;RNA processing;mRNA processing;RNA export from nucleus;mRNA export from nucleus;nitrogen compound metabolic process;transport;nucleocytoplasmic transport;met…	nucleotide binding;nucleic acid binding;catalytic activity;helicase activity;binding;ATP binding;ATP-dependent helicase activity;pyrophosphatase activity;hydrolase activity;hydrolase activity, acting on acid anhydrides;hydrolase activity, acting on acid anhydrides, in phosphorus-containing anhydrides;ATPase activity;purine nucleotide binding;nucleoside-triphosphatase activity;adenyl nucleotide bi…	2535100	2047000	488030	0	0	0	0	0	0	2193600	1826600	367000	341520	220490	121030	1	1	0.192925	1	IPI00123878;IPI00856805;IPI00849059;IPI00553461	ATP-dependent RNA helicase DDX39;DEAD box protein 39;Putative uncharacterized protein	Ddx39	Q8VDW0-1;Q8VDW0;Q3T9L0;Q3TIE4;Q3TPL7;Q3U837;Q3UAF1;Q3UVN0	3	2	4	3	0	0	2	1	0	0	2	1
358	NaN	0.52406	NaN	NaN	NaN	NaN	NaN	NaN	Polyadenylate-binding protein-interacting protein 1	Paip1	Q8VE62	cytoplasm;intracellular part;cell part	nucleobase, nucleoside, nucleotide and nucleic acid metabolic process;regulation of translation;nitrogen compound metabolic process;metabolic process;regulation of biosynthetic process;cellular process;regulation of gene expression;regulation of macromolecule biosynthetic process;posttranscriptional regulation of gene expression;RNA metabolic process;regulation of metabolic process;regulation of …	binding	2085200	1029800	1055400	0	0	0	0	0	0	1287900	762350	525560	797270	267460	529810	1	1	0.443081	1	IPI00858255;IPI00123882;IPI00816997	Polyadenylate-binding protein-interacting protein 1	Paip1	Q8VE62	0	0	1	1	0	0	1	1	0	0	1	1
359	NaN	0.21164	NaN	NaN	NaN	NaN	NaN	NaN	DNA-dependent protein kinase catalytic subunit;p460;DNA dependent protein kinase, catalytic subunit	Prkdc;Xrcc7	P97313-1;P97313;Q91UZ3	nucleus;transcription factor complex;DNA-dependent protein kinase-DNA ligase 4 complex;macromolecular complex;organelle;membrane-bounded organelle;intracellular organelle;intracellular membrane-bounded organelle;protein complex;organelle part;intracellular part;nuclear part;intracellular organelle part;nucleoplasm part;cell part;nonhomologous end joining complex	telomere maintenance;non-recombinational repair;somitogenesis;cell activation;somatic diversification of immune receptors;hemopoietic progenitor cell differentiation;lymphoid progenitor cell differentiation;B cell lineage commitment;pro-B cell differentiation;T cell lineage commitment;immune system process;leukocyte differentiation;somatic diversification of immune receptors via germline recombin…	nucleotide binding;nucleic acid binding;DNA binding;catalytic activity;protein kinase activity;protein serine-threonine kinase activity;DNA-dependent protein kinase activity;binding;protein binding;ATP binding;transcription factor binding;kinase activity;transferase activity;transferase activity, transferring phosphorus-containing groups;phosphotransferase activity, alcohol group as acceptor;puri…	1059300	1013400	45834	0	0	0	0	0	0	1059300	1013400	45834	0	0	0	1	1	0.264581	1	IPI00123886	DNA-dependent protein kinase catalytic subunit;p460;DNA dependent protein kinase, catalytic subunit	Prkdc;Xrcc7	P97313-1;P97313;Q91UZ3	0	0	3	0	0	0	3	0	0	0	3	0
360	NaN	NaN	NaN	NaN	NaN	NaN	NaN	NaN	Alpha-1 protease inhibitor 4;Alpha-1-antitrypsin 1-4;Serine protease inhibitor 1-4;Serine protease inhibitor A1d;Serpina1d protein;Alpha-1 protease inhibitor 2;Alpha-1-antiproteinase;Alpha-1-antitrypsin 1-2;Serine protease inhibitor 1-2;Serine protease inhibitor A1b;Alpha-1 protease inhibitor 5;Alpha-1-antitrypsin 1-5;Serine protease inhibitor 1-5;Serine protease inhibitor A1e	Dom4;Serpina1d;Spi1-4;Aat2;Dom2;Serpina1b;Spi1-2;Dom5;Serpina1e;Spi1-5	Q00897;Q8VC41;P22599;Q00898	extracellular region	response to endogenous stimulus;response to hormone stimulus;response to organic substance;negative regulation of peptidase activity;regulation of metabolic process;response to cytokine stimulus;response to chemical stimulus;negative regulation of catalytic activity;response to peptide hormone stimulus;negative regulation of molecular function;regulation of biological process;regulation of cataly…	enzyme inhibitor activity;endopeptidase inhibitor activity;serine-type endopeptidase inhibitor activity;enzyme regulator activity;peptidase inhibitor activity;peptidase regulator activity;endopeptidase regulator activity;binding;protein binding	3599800	200420	3399400	0	0	0	0	0	0	1572500	103670	1468900	2027200	96758	1930500	1	1	1	1	IPI00123924;IPI00129755;IPI00123927	Alpha-1 protease inhibitor 4;Alpha-1-antitrypsin 1-4;Serine protease inhibitor 1-4;Serine protease inhibitor A1d;Serpina1d protein;Alpha-1 protease inhibitor 2;Alpha-1-antiproteinase;Alpha-1-antitrypsin 1-2;Serine protease inhibitor 1-2;Serine protease inhibitor A1b;Alpha-1 protease inhibitor 5;Alpha-1-antitrypsin 1-5;Serine protease inhibitor 1-5;Serine protease inhibitor A1e	Dom4;Serpina1d;Spi1-4;Aat2;Dom2;Serpina1b;Spi1-2;Dom5;Serpina1e;Spi1-5	Q00897;Q8VC41;P22599;Q00898	3	3	4	4	0	0	1	1	0	0	1	1
361	NaN	NaN	NaN	NaN	NaN	NaN	NaN	NaN	Heme-binding protein 2;Protein SOUL	Hebp2;Soul	Q9WU63	cytoplasm;mitochondrion;organelle;membrane-bounded organelle;intracellular organelle;intracellular membrane-bounded organelle;intracellular part;cytoplasmic part;cell part			1891700	582610	1309100	0	0	0	0	0	0	1198200	451660	746510	693520	130950	562570	1	1	1	1	IPI00123968	Heme-binding protein 2;Protein SOUL	Hebp2;Soul	Q9WU63	0	0	1	1	0	0	1	1	0	0	1	1
362	NaN	NaN	NaN	NaN	NaN	NaN	NaN	NaN	AIG2-like domain-containing protein 1;Gamma-glutamylaminecyclotransferase	A2ld1	Q923B0-1;Q923B0;Q923B0-2		organic acid metabolic process;cellular amino acid metabolic process;cellular modified amino acid metabolic process;nitrogen compound metabolic process;metabolic process;catabolic process;cellular amino acid catabolic process;amine metabolic process;amine catabolic process;cellular process;organic acid catabolic process;carboxylic acid metabolic process;cellular nitrogen compound metabolic proces…	catalytic activity;gamma-glutamylcyclotransferase activity;acyltransferase activity;transferase activity;transferase activity, transferring acyl groups;transferase activity, transferring acyl groups other than amino-acyl groups;transferase activity, transferring amino-acyl groups	534450	108780	425670	0	0	0	0	0	0	0	0	0	534450	108780	425670	1	1	1	1	IPI00124027;IPI00856795;IPI00856865;IPI00471432	AIG2-like domain-containing protein 1;Gamma-glutamylaminecyclotransferase	A2ld1	Q923B0-1;Q923B0;Q923B0-2	0	0	0	1	0	0	0	1	0	0	0	1
363	NaN	NaN	NaN	NaN	NaN	NaN	NaN	NaN	Coiled-coil domain-containing protein 115;Putative uncharacterized protein	Ccdc115	Q8VE99;Q9D6T3	lytic vacuole;lysosome;vacuole;organelle;membrane-bounded organelle;intracellular organelle;intracellular membrane-bounded organelle;intracellular part;cytoplasmic part;cell part			989090	373340	615750	568010	233700	334310	421080	139640	281440	0	0	0	0	0	0	1	1	1	1	IPI00124082	Coiled-coil domain-containing protein 115;Putative uncharacterized protein	Ccdc115	Q8VE99;Q9D6T3	1	1	0	1	1	1	0	1	1	1	0	1
364	NaN	NaN	NaN	NaN	NaN	NaN	NaN	NaN	Metastasin;Metastatic cell protein;PEL98;Placental calcium-binding protein;Protein 18A2;Protein Mts1;Protein S100-A4;S100 calcium-binding protein A4;Putative uncharacterized protein;S100 calcium binding protein A4	Capl;Mts1;S100a4;mCG_1040509	P07091;Q545V2	nucleus;cytoplasm;cell projection;neuron projection;organelle;membrane-bounded organelle;intracellular organelle;intracellular membrane-bounded organelle;intracellular part;cytoplasmic part;cell part;perinuclear region of cytoplasm	regulation of signal transduction;positive regulation of signal transduction;regulation of intracellular protein kinase cascade;regulation of cell communication;positive regulation of cell communication;positive regulation of intracellular protein kinase cascade;regulation of signaling;positive regulation of signaling;regulation of I-kappaB kinase-NF-kappaB cascade;positive regulation of I-kappaB…	receptor binding;binding;calcium ion binding;protein binding;identical protein binding;ion binding;cation binding;metal ion binding;calcium-dependent protein binding;RAGE receptor binding	986890	941890	45005	986890	941890	45005	0	0	0	0	0	0	0	0	0	1	1	1	1	IPI00124096;IPI00918751	Metastasin;Metastatic cell protein;PEL98;Placental calcium-binding protein;Protein 18A2;Protein Mts1;Protein S100-A4;S100 calcium-binding protein A4;Putative uncharacterized protein;S100 calcium binding protein A4	Capl;Mts1;S100a4;mCG_1040509	P07091;Q545V2	1	1	0	0	1	1	0	0	1	1	0	0
365	NaN	NaN	NaN	NaN	NaN	NaN	NaN	NaN	Annexin A11;Annexin XI;Annexin-11;Calcyclin-associated annexin 50;Annexin A11, isoform CRA_e;Anxa11 protein;Putative uncharacterized protein	Anx11;Anxa11;mCG_17919	P97384;Q921F1	lytic vacuole;nucleus;nuclear envelope;nucleoplasm;cytoplasm;lysosome;primary lysosome;vacuole;spindle;cytoskeleton;cytoplasmic membrane-bounded vesicle;endocytic vesicle;stored secretory granule;midbody;cytoplasmic vesicle;organelle envelope;envelope;vesicle;membrane-bounded vesicle;melanosome;specific granule;azurophil granule;organelle;membrane-bounded organelle;non-membrane-bounded organelle;…	transport;endocytosis;phagocytosis;cell cycle;cytokinesis, completion of separation;cellular process;response to inorganic substance;response to metal ion;membrane invagination;cellular component organization;cellular membrane organization;vesicle-mediated transport;cytokinetic process;response to chemical stimulus;response to stimulus;establishment of localization;cell division;response to calci…	binding;calcium ion binding;protein binding;phospholipid binding;calcium-dependent phospholipid binding;lipid binding;phosphatidylethanolamine binding;ion binding;cation binding;metal ion binding;S100 alpha binding;calcium-dependent protein binding	5322700	1137900	4184800	1546700	484540	1062200	2225000	496450	1728500	0	0	0	1550900	156860	1394100	1	1	1	1	IPI00124264;IPI00877240;IPI00830921	Annexin A11;Annexin XI;Annexin-11;Calcyclin-associated annexin 50;Annexin A11, isoform CRA_e;Anxa11 protein;Putative uncharacterized protein	Anx11;Anxa11;mCG_17919	P97384;Q921F1	1	1	0	1	1	1	0	1	1	1	0	1
366	NaN	0.3709	NaN	NaN	NaN	NaN	NaN	NaN	DNA ligase 3;DNA ligase III;Polydeoxyribonucleotide synthase [ATP] 3;Putative uncharacterized protein;DNA ligase	Lig3;mCG_8187;RP23-316C11.6-001;RP23-316C11.6-002	P97386-1;P97386;Q3U0I5;Q3U1F0;Q3UC82;Q80ZH7;B1AT03;Q3TJN5;P97386-2	intracellular;nucleus;organelle;membrane-bounded organelle;intracellular organelle;intracellular membrane-bounded organelle;intracellular part;cell part	nucleobase, nucleoside, nucleotide and nucleic acid metabolic process;DNA metabolic process;DNA replication;DNA ligation;DNA repair;DNA recombination;nitrogen compound metabolic process;response to stress;response to DNA damage stimulus;cell cycle;metabolic process;biosynthetic process;macromolecule biosynthetic process;cellular process;cellular response to stress;cellular nitrogen compound metab…	nucleotide binding;nucleic acid binding;DNA binding;catalytic activity;DNA ligase activity;DNA ligase (ATP) activity;binding;ATP binding;zinc ion binding;ligase activity;ligase activity, forming phosphoric ester bonds;purine nucleotide binding;adenyl nucleotide binding;ribonucleotide binding;purine ribonucleotide binding;adenyl ribonucleotide binding;purine ribonucleoside triphosphate binding;ion…	2939600	1380200	1559400	0	0	0	0	0	0	2333800	1219500	1114300	605850	160680	445180	1	1	0.34829	1	IPI00124272;IPI00874294;IPI00624787;IPI00475313;IPI00230471	DNA ligase 3;DNA ligase III;Polydeoxyribonucleotide synthase [ATP] 3;Putative uncharacterized protein;DNA ligase	Lig3;mCG_8187;RP23-316C11.6-001;RP23-316C11.6-002	P97386-1;P97386;Q3U0I5;Q3U1F0;Q3UC82;Q80ZH7;B1AT03;Q3TJN5;P97386-2	0	0	2	1	0	0	2	1	0	0	2	1
367	NaN	NaN	NaN	NaN	NaN	NaN	NaN	NaN	DNA-directed RNA polymerase II subunit H;DNA-directed RNA polymerases I, II, and III subunit RPABC3;RPB17;RPB8 homolog	Polr2h	Q923G2	DNA-directed RNA polymerase complex;nucleus;DNA-directed RNA polymerase II, core complex;nucleolus;RNA polymerase complex;macromolecular complex;organelle;membrane-bounded organelle;non-membrane-bounded organelle;intracellular organelle;intracellular membrane-bounded organelle;intracellular non-membrane-bounded organelle;protein complex;organelle part;intracellular part;nuclear part;intracellular…	nucleobase, nucleoside, nucleotide and nucleic acid metabolic process;transcription, DNA-dependent;transcription from RNA polymerase II promoter;nitrogen compound metabolic process;metabolic process;biosynthetic process;macromolecule biosynthetic process;cellular process;RNA metabolic process;RNA biosynthetic process;cellular nitrogen compound metabolic process;cellular macromolecule biosynthetic…	catalytic activity;DNA-directed RNA polymerase activity;protein kinase activity;kinase activity;transferase activity;transferase activity, transferring phosphorus-containing groups;phosphotransferase activity, alcohol group as acceptor;nucleotidyltransferase activity;RNA polymerase activity	3450700	1670500	1780200	1194500	795930	398570	1269800	620020	649810	0	0	0	986360	254570	731790	1	1	1	1	IPI00124284	DNA-directed RNA polymerase II subunit H;DNA-directed RNA polymerases I, II, and III subunit RPABC3;RPB17;RPB8 homolog	Polr2h	Q923G2	1	1	0	1	1	1	0	1	1	1	0	1
368	NaN	NaN	NaN	NaN	NaN	NaN	NaN	NaN	Protein-tyrosine phosphatase-like member B	Ptplb	Q9D3B1	endoplasmic reticulum;endoplasmic reticulum membrane;membrane;integral to membrane;organelle membrane;intrinsic to membrane;organelle;membrane-bounded organelle;intracellular organelle;intracellular membrane-bounded organelle;organelle part;intracellular part;membrane part;endoplasmic reticulum part;cytoplasmic part;intracellular organelle part;cell part	organic acid metabolic process;lipid metabolic process;fatty acid metabolic process;fatty acid biosynthetic process;metabolic process;lipid biosynthetic process;biosynthetic process;cellular process;organic acid biosynthetic process;carboxylic acid metabolic process;monocarboxylic acid metabolic process;cellular ketone metabolic process;oxoacid metabolic process;cellular metabolic process;primary…	catalytic activity;lyase activity	1872800	525770	1347000	901220	237710	663510	429170	118280	310890	542430	169780	372640	0	0	0	1	1	1	1	IPI00124411	Protein-tyrosine phosphatase-like member B	Ptplb	Q9D3B1	1	1	1	0	1	1	1	0	1	1	1	0
369	5.4362	NaN	NaN	NaN	2.4828	NaN	NaN	NaN	Galectin-related protein A	Grpa	Q8VED9			binding;sugar binding;carbohydrate binding	17065000	2847100	14218000	2154200	160550	1993700	3940500	809000	3131500	0	0	0	10971000	1877500	9093300	0.435511	1	1	0.812578	IPI00124501	Galectin-related protein A	Grpa	Q8VED9	2	1	0	2	2	1	0	2	1	1	0	1
370	NaN	0.19048	NaN	NaN	NaN	NaN	NaN	NaN	Putative uncharacterized protein;Replication protein A1;Replication factor A protein 1;Replication protein A 70 kDa DNA-binding subunit	Rpa1;RP23-113D4.1-002	Q3U8B3;Q5SWN2;Q8VEE4	nuclear chromosome;condensed chromosome;condensed nuclear chromosome;male germ cell nucleus;nucleus;chromosome;germ cell nucleus;organelle;membrane-bounded organelle;non-membrane-bounded organelle;intracellular organelle;intracellular membrane-bounded organelle;intracellular non-membrane-bounded organelle;organelle part;intracellular part;nuclear part;intracellular organelle part;cell part;DNA re…	double-strand break repair via homologous recombination;recombinational repair;in utero embryonic development;tissue homeostasis;nucleobase, nucleoside, nucleotide and nucleic acid metabolic process;DNA metabolic process;DNA replication;DNA repair;double-strand break repair;DNA recombination;nitrogen compound metabolic process;response to stress;response to DNA damage stimulus;organelle organizat…	nucleic acid binding;DNA binding;chromatin binding;binding;single-stranded DNA binding;structure-specific DNA binding;ion binding;cation binding;metal ion binding	2421600	1828600	592920	0	0	0	0	0	0	2421600	1828600	592920	0	0	0	1	1	0.254602	1	IPI00515393;IPI00124520	Putative uncharacterized protein;Replication protein A1;Replication factor A protein 1;Replication protein A 70 kDa DNA-binding subunit	Rpa1;RP23-113D4.1-002	Q3U8B3;Q5SWN2;Q8VEE4	0	0	1	0	0	0	1	0	0	0	1	0
371	NaN	NaN	NaN	NaN	NaN	NaN	NaN	NaN	Fas apoptotic inhibitory molecule 1	Faim;Faim1	Q9WUD8	cytoplasm;intracellular part;cell part	apoptosis;anti-apoptosis;cell death;cellular process;regulation of cell death;programmed cell death;death;regulation of apoptosis;negative regulation of apoptosis;regulation of programmed cell death;negative regulation of programmed cell death;negative regulation of biological process;negative regulation of cellular process;regulation of biological process;regulation of cellular process;negative …		0	0	0	0	0	0	0	0	0	0	0	0	0	0	0	1	1	1	1	IPI00890905;IPI00124530	Fas apoptotic inhibitory molecule 1	Faim;Faim1	Q9WUD8	0	1	1	0	0	1	1	0	0	1	1	0
372	1.2565	NaN	NaN	NaN	2.0343	NaN	NaN	NaN	5(3)-deoxyribonucleotidase, cytosolic type;Cytosolic 5,3-pyrimidine nucleotidase;Deoxy-5-nucleotidase 1;5,3-nucleotidase, cytosolic	Dnt1;Nt5c;mCG_6614;RP23-392H19.7-001;RP23-392H19.7-003	Q9JM14;A2A9X6;A2A9X5	nucleus;cytoplasm;mitochondrion;organelle;membrane-bounded organelle;intracellular organelle;intracellular membrane-bounded organelle;intracellular part;cytoplasmic part;cell part	nucleobase, nucleoside, nucleotide and nucleic acid metabolic process;pyrimidine nucleotide metabolic process;pyrimidine nucleotide catabolic process;nucleoside phosphate metabolic process;phosphorus metabolic process;phosphate metabolic process;nitrogen compound metabolic process;metabolic process;catabolic process;nucleotide metabolic process;nucleotide catabolic process;pyrimidine deoxyribonuc…	nucleotide binding;catalytic activity;binding;nucleotidase activity;5'-nucleotidase activity;hydrolase activity;hydrolase activity, acting on ester bonds;phosphatase activity;pyrimidine nucleotide binding;phosphoric ester hydrolase activity;ion binding;cation binding;metal ion binding	12085000	3846800	8238500	953460	342060	611400	3784700	944560	2840200	2246000	1571800	674190	5101100	988360	4112700	0.943633	1	1	0.96637	IPI00124639;IPI00648626	5(3)-deoxyribonucleotidase, cytosolic type;Cytosolic 5,3-pyrimidine nucleotidase;Deoxy-5-nucleotidase 1;5,3-nucleotidase, cytosolic	Dnt1;Nt5c;mCG_6614;RP23-392H19.7-001;RP23-392H19.7-003	Q9JM14;A2A9X6;A2A9X5	2	1	1	2	2	1	1	2	2	1	1	2
373	NaN	NaN	NaN	NaN	NaN	NaN	NaN	NaN	Protein PL6 homolog;Transmembrane protein 115;Putative uncharacterized protein	Pl6;Tmem115;C78915;mCG_18863	Q9WUH1;Q3U4J6;Q543Y8	nucleus;Golgi apparatus;membrane;integral to membrane;intrinsic to membrane;organelle;membrane-bounded organelle;intracellular organelle;intracellular membrane-bounded organelle;intracellular part;membrane part;cytoplasmic part;cell part			0	0	0	0	0	0	0	0	0	0	0	0	0	0	0	1	1	1	1	IPI00124661	Protein PL6 homolog;Transmembrane protein 115;Putative uncharacterized protein	Pl6;Tmem115;C78915;mCG_18863	Q9WUH1;Q3U4J6;Q543Y8	1	0	0	0	1	0	0	0	1	0	0	0
374	NaN	1.8025	NaN	NaN	NaN	NaN	NaN	NaN	Thioredoxin reductase 2, mitochondrial;Thioredoxin reductase TR3;Putative uncharacterized protein	Trxr2;Txnrd2	Q9JLT4-1;Q9JLT4;Q9JLT4-4;Q9JLT4-2;Q9JLT4-3;Q9D8I4	cytoplasm;mitochondrion;organelle;membrane-bounded organelle;intracellular organelle;intracellular membrane-bounded organelle;intracellular part;cytoplasmic part;cell part	response to reactive oxygen species;response to oxygen radical;response to stress;response to oxidative stress;heart development;metabolic process;cellular process;response to inorganic substance;cellular homeostasis;hemopoiesis;developmental process;response to chemical stimulus;homeostatic process;cell redox homeostasis;organ development;hemopoietic or lymphoid organ development;anatomical stru…	nucleotide binding;catalytic activity;thioredoxin-disulfide reductase activity;binding;protein binding;antioxidant activity;oxidoreductase activity;oxidoreductase activity, acting on NADH or NADPH;oxidoreductase activity, acting on a sulfur group of donors;oxidoreductase activity, acting on a sulfur group of donors, NAD or NADP as acceptor;cofactor binding;flavin adenine dinucleotide binding;NADP…	14808000	6532100	8275900	1822100	854900	967180	3025800	325400	2700400	4574100	1285500	3288500	5386000	4066300	1319800	1	1	0.957809	1	IPI00124699;IPI00350590;IPI00471266;IPI00271280;IPI00468072;IPI00853920	Thioredoxin reductase 2, mitochondrial;Thioredoxin reductase TR3;Putative uncharacterized protein	Trxr2;Txnrd2	Q9JLT4-1;Q9JLT4;Q9JLT4-4;Q9JLT4-2;Q9JLT4-3;Q9D8I4	1	1	2	1	1	1	2	1	1	1	2	1
375	NaN	0.082286	NaN	NaN	NaN	NaN	NaN	NaN	Zinc finger protein 22;Zinc finger protein 422;Zinc finger protein Krox-25;Zinc finger protein Krox-26;Putative uncharacterized protein	Krox25;Krox26;Zfp422;Znf22	Q9ERU3;Q3U7F6	intracellular;nucleus;nucleolus;cytoplasm;organelle;membrane-bounded organelle;non-membrane-bounded organelle;intracellular organelle;intracellular membrane-bounded organelle;intracellular non-membrane-bounded organelle;organelle part;intracellular part;nuclear part;intracellular organelle part;cell part	nucleobase, nucleoside, nucleotide and nucleic acid metabolic process;transcription, DNA-dependent;regulation of transcription, DNA-dependent;nitrogen compound metabolic process;metabolic process;biosynthetic process;macromolecule biosynthetic process;anatomical structure morphogenesis;organ morphogenesis;regulation of biosynthetic process;cellular process;regulation of gene expression;regulation…	nucleic acid binding;DNA binding;binding;zinc ion binding;ion binding;cation binding;metal ion binding;transition metal ion binding	1967900	1770700	197240	0	0	0	0	0	0	1967900	1770700	197240	0	0	0	1	1	0.207678	1	IPI00124708	Zinc finger protein 22;Zinc finger protein 422;Zinc finger protein Krox-25;Zinc finger protein Krox-26;Putative uncharacterized protein	Krox25;Krox26;Zfp422;Znf22	Q9ERU3;Q3U7F6	0	0	2	0	0	0	2	0	0	0	2	0
376	1.5963	NaN	NaN	NaN	8.6176	NaN	NaN	NaN	Coronin-1B;Coronin-2;Coronin, actin binding protein 1B;Coronin, actin binding protein 1B, isoform CRA_c	Coro1b;mCG_3873	Q9WUM3;A2RS22	cytoplasm;cytoskeleton;organelle;non-membrane-bounded organelle;intracellular organelle;intracellular non-membrane-bounded organelle;intracellular part;cell part		actin binding;binding;protein binding;cytoskeletal protein binding	10665000	1173900	9491600	5712200	655210	5057000	3246200	364320	2881900	0	0	0	1707100	154330	1552800	0.95773	1	1	0.0187058	IPI00124819;IPI00882179	Coronin-1B;Coronin-2;Coronin, actin binding protein 1B;Coronin, actin binding protein 1B, isoform CRA_c	Coro1b;mCG_3873	Q9WUM3;A2RS22	2	2	1	3	2	1	0	2	2	1	0	2
377	NaN	NaN	NaN	NaN	NaN	NaN	NaN	NaN	28S ribosomal protein S31, mitochondrial;Imogen 38	Imogn38;Mrps31	Q61733	mitochondrion;ribosome;ribonucleoprotein complex;macromolecular complex;organelle;membrane-bounded organelle;non-membrane-bounded organelle;intracellular organelle;intracellular membrane-bounded organelle;intracellular non-membrane-bounded organelle;intracellular part;cytoplasmic part;cell part		binding;protein binding;protein domain specific binding	7498300	3001300	4497000	0	0	0	5316500	1731700	3584700	2181800	1269600	912210	0	0	0	1	1	1	1	IPI00124828	28S ribosomal protein S31, mitochondrial;Imogen 38	Imogn38;Mrps31	Q61733	0	1	1	0	0	1	1	0	0	1	1	0
[truncated: 3,815 more rows]
[truncated: 5 more columns]
