# Supplementary material for: Neurovascular EGFL7 regulates adult neurogenesis in the subventricular zone and thereby affects olfactory perception
Source: Nat Commun. 2017 Jun 28;8:15922. doi: 10.1038/ncomms15922 (PMC5493759; doi:10.1038/ncomms15922)
Supplement: Supplementary Data 2 [file ncomms15922-s5.txt]

Column	Type	Name	Size	Score	P value	Benj. Hoch. FDR	Mean	Median
5	GOMF	nucleic acid binding	321	0.473399	1.07768E-41	2.16614E-38	0.716417	0.73
5	GOCC	membrane	778	-0.315981	6.79355E-34	5.74055E-31	-0.506748	-0.405
5	GOCC	membrane part	597	-0.321221	1.1057E-30	4.6716E-28	-0.602027	-0.46
5	GOCC	nucleus	569	0.322895	3.98404E-30	1.12217E-27	0.39942	0.51
5	GOBP	nucleic acid metabolic process	267	0.418447	1.79486E-28	1.01122E-24	0.614007	0.7
5	GOBP	macromolecule biosynthetic process	239	0.436803	3.29572E-28	9.28403E-25	0.698828	0.75
5	GOBP	cellular macromolecule biosynthetic process	238	0.435796	5.4551E-28	1.02447E-24	0.698277	0.745
5	GOCC	ribonucleoprotein complex	139	0.553607	8.76928E-28	1.85251E-25	1.00345	0.91
5	GOMF	RNA binding	211	0.454941	1.82863E-27	1.83777E-24	0.734882	0.7
5	GOBP	cellular macromolecule metabolic process	605	0.30068	2.70125E-27	3.80471E-24	0.35081	0.49
5	GOCC	synapse part	102	-0.618781	4.67971E-26	7.90871E-24	-1.48608	-1.51
5	GOBP	RNA metabolic process	241	0.415476	7.46753E-26	8.41442E-23	0.617842	0.72
5	GOBP	macromolecule metabolic process	662	0.282638	1.65123E-25	1.55051E-22	0.31355	0.44
5	GOCC	plasma membrane part	262	-0.387238	2.99647E-24	4.22003E-22	-0.881985	-0.775
5	GOCC	plasma membrane	340	-0.330082	4.6476E-22	5.61031E-20	-0.674382	-0.65
5	GOCC	synapse	111	-0.530107	4.7656E-21	5.03367E-19	-1.27495	-1.37
5	GOCC	intrinsic to membrane	335	-0.312035	1.15579E-19	1.08516E-17	-0.690448	-0.69
5	GOCC	cell junction	141	-0.441365	1.82112E-18	1.53885E-16	-1.04759	-0.96
5	GOBP	translation	104	0.492545	2.2208E-17	1.78743E-14	0.932212	0.87
5	GOBP	ion transport	104	-0.487364	4.76266E-17	3.35411E-14	-1.08231	-1.03
5	GOCC	integral to membrane	322	-0.292047	6.49292E-17	4.98774E-15	-0.649503	-0.655
5	GOBP	primary metabolic process	966	0.207135	2.06052E-16	1.28989E-13	0.160476	0.305
5	GOMF	substrate-specific transmembrane transporter activity	96	-0.494132	2.58275E-16	1.73044E-13	-1.13125	-1.16
5	GOBP	RNA processing	98	0.483399	5.84569E-16	3.29346E-13	0.815306	0.825
5	GOCC	nuclear part	261	0.308445	6.51581E-16	4.58822E-14	0.461571	0.55
5	GOBP	transport	500	-0.238309	7.3851E-16	3.78251E-13	-0.46316	-0.285
5	GOBP	regulation of system process	83	-0.520781	8.06993E-16	3.78883E-13	-1.24229	-1.13
5	GOMF	transmembrane transporter activity	102	-0.46996	1.07039E-15	5.37872E-13	-1.07549	-1.115
5	GOBP	nucleobase, nucleoside, nucleotide and nucleic acid metabolic process	428	0.249444	1.44601E-15	6.26676E-13	0.29986	0.52
5	GOBP	establishment of localization	509	-0.230977	3.72307E-15	1.49827E-12	-0.446483	-0.26
5	GOMF	DNA binding	133	0.399073	1.20888E-14	4.8597E-12	0.667218	0.65
5	GOMF	ion transmembrane transporter activity	84	-0.495524	1.29109E-14	4.32516E-12	-1.13929	-1.16
5	GOCC	cell projection part	123	-0.409511	2.30027E-14	1.49517E-12	-0.953008	-1
5	GOBP	cation transport	79	-0.505061	2.40215E-14	9.02246E-12	-1.15722	-1.17
5	GOCC	neuron projection	145	-0.374674	4.6921E-14	2.83202E-12	-0.835724	-0.8
5	GOBP	cellular nitrogen compound metabolic process	503	0.218167	1.38652E-13	4.88228E-11	0.237157	0.44
5	GOBP	mRNA metabolic process	91	0.457756	1.39043E-13	4.60803E-11	0.769231	0.74
5	GOMF	transporter activity	152	-0.359564	1.40805E-13	4.04312E-11	-0.828816	-0.73
5	GOMF	cation transmembrane transporter activity	66	-0.532535	1.65657E-13	4.16214E-11	-1.24152	-1.375
5	GOBP	nitrogen compound metabolic process	509	0.216088	1.88108E-13	5.88778E-11	0.234715	0.44
2	GOCC	ribonucleoprotein complex	180	0.32923	1.92064E-13	1.62294E-10	0.360333	0.3
2	GOBP	macromolecule biosynthetic process	280	0.270066	1.96685E-13	1.10812E-09	0.258964	0.215
5	GOCC	ribosome	50	0.60668	2.13164E-13	1.20082E-11	1.2868	1.195
2	GOBP	cellular macromolecule biosynthetic process	278	0.267416	3.9784E-13	1.12072E-09	0.257518	0.215
5	GOBP	biosynthetic process	399	0.232816	4.04212E-13	1.1986E-10	0.290276	0.49
5	GOBP	regulation of synaptic transmission	58	-0.548482	9.78619E-13	2.75677E-10	-1.31845	-1.245
5	GOBP	regulation of neurological system process	61	-0.530222	1.58391E-12	4.24942E-10	-1.26836	-1.24
5	GOBP	regulation of transport	135	-0.362462	1.71056E-12	4.38058E-10	-0.788519	-0.81
5	GOBP	regulation of localization	170	-0.324194	2.22722E-12	5.45573E-10	-0.702647	-0.69
5	GOBP	regulation of transmission of nerve impulse	60	-0.527156	3.17076E-12	7.44336E-10	-1.2675	-1.15
5	GOBP	metabolic process	1133	0.174788	3.8134E-12	8.59387E-10	0.097158	0.23
5	GOCC	axon part	47	-0.591148	3.93505E-12	2.0782E-10	-1.43383	-1.67
5	GOBP	behavior	80	-0.456318	4.12832E-12	8.94575E-10	-1.12563	-1.145
2	GOBP	cellular macromolecule metabolic process	682	0.181362	4.27355E-12	8.02572E-09	0.14522	0.11
5	GOBP	RNA splicing	66	0.500163	4.33878E-12	9.05359E-10	0.885909	0.795
5	GOBP	mRNA processing	77	0.463749	4.60182E-12	9.25951E-10	0.789351	0.74
2	GOCC	membrane part	662	-0.18265	4.70093E-12	1.98614E-09	-0.109804	-0.13
5	GOBP	cellular metabolic process	1001	0.173089	5.82919E-12	1.13247E-09	0.117473	0.26
5	GOMF	structural constituent of ribosome	44	0.60383	6.7246E-12	1.50183E-09	1.32409	1.25
2	GOCC	ribosome	81	0.447811	6.90726E-12	1.94554E-09	0.49037	0.42
2	GOMF	structural constituent of ribosome	72	0.471181	9.22744E-12	1.85471E-08	0.52375	0.445
2	GOMF	nucleic acid binding	340	0.229756	1.10428E-11	1.1098E-08	0.224412	0.16
5	GOBP	neurological system process	81	-0.442412	1.36407E-11	2.56172E-09	-1.06778	-1
5	GOMF	substrate-specific transporter activity	129	-0.352579	1.82055E-11	3.6593E-09	-0.810233	-0.7
5	GOBP	metal ion transport	60	-0.507612	1.92597E-11	3.50029E-09	-1.19817	-1.4
5	GOCC	synaptic vesicle	41	-0.610391	2.05433E-11	1.02112E-09	-1.51537	-1.55
5	GOBP	transcription, DNA-dependent	117	0.367829	2.13467E-11	3.75836E-09	0.561453	0.69
5	GOCC	synaptic vesicle membrane	24	-0.792204	2.35215E-11	1.1042E-09	-2.00375	-2.1
5	GOBP	system process	110	-0.37623	2.87159E-11	4.90259E-09	-0.912	-0.825
5	GOBP	cellular biosynthetic process	382	0.217101	2.90102E-11	4.80715E-09	0.265969	0.475
5	GOBP	neurotransmitter transport	32	-0.674979	5.31966E-11	8.56313E-09	-1.68937	-1.955
5	GOBP	regulation of cellular macromolecule biosynthetic process	209	0.273661	7.83464E-11	1.22612E-08	0.393397	0.52
2	GOMF	RNA binding	225	0.261756	9.80359E-11	6.5684E-08	0.266667	0.17
5	GOBP	regulation of macromolecule biosynthetic process	212	0.269448	1.16107E-10	1.76796E-08	0.387264	0.52
2	GOCC	membrane	882	-0.157778	1.21356E-10	2.56364E-08	-0.0724036	-0.095
5	GOCC	cell projection	227	-0.260975	1.24899E-10	5.55473E-09	-0.556432	-0.51
2	GOBP	translation	134	0.329348	1.42122E-10	2.00179E-07	0.354478	0.29
5	GOBP	RNA biosynthetic process	120	0.347341	1.56146E-10	2.31507E-08	0.505583	0.68
5	GOCC	spliceosomal complex	48	0.534977	2.22379E-10	9.39552E-09	0.957083	0.825
2	GOBP	macromolecule metabolic process	742	0.161026	2.94798E-10	3.32179E-07	0.128949	0.1
5	GOBP	signaling	51	-0.513792	3.45721E-10	4.99434E-08	-1.32216	-1.37
5	GOBP	monovalent inorganic cation transport	42	-0.56477	3.49975E-10	4.9294E-08	-1.37571	-1.33
5	GOBP	regulation of signaling	189	-0.274748	4.32614E-10	5.94476E-08	-0.644021	-0.55
5	GOCC	postsynaptic density	39	-0.581559	4.63941E-10	1.86681E-08	-1.41462	-1.44
5	GOBP	regulation of cell communication	135	-0.318477	5.64708E-10	7.57515E-08	-0.762148	-0.61
5	GOBP	cell-cell signaling	50	-0.506805	8.68448E-10	1.13787E-07	-1.31	-1.355
5	GOCC	postsynaptic membrane	36	-0.593176	9.93893E-10	3.81745E-08	-1.53861	-1.61
5	GOBP	regulation of RNA metabolic process	177	0.276979	1.00659E-09	1.28889E-07	0.395254	0.55
5	GOBP	response to stimulus	588	-0.169515	1.46038E-09	1.82839E-07	-0.347177	-0.21
5	GOCC	clathrin coated vesicle membrane	32	-0.621596	1.5151E-09	5.56634E-08	-1.56625	-1.7
5	GOBP	regulation of synaptic plasticity	35	-0.591529	1.85936E-09	2.27731E-07	-1.48943	-1.34
5	GOBP	synaptic transmission	43	-0.532752	2.12801E-09	2.55089E-07	-1.32605	-1.34
5	GOCC	synaptosome	49	-0.49961	2.157E-09	7.59443E-08	-1.1798	-1.17
5	GOBP	secretion	63	-0.439496	2.68022E-09	3.1459E-07	-1.07413	-1
5	GOCC	intracellular organelle	1380	0.156087	3.18629E-09	1.07697E-07	0.0500217	0.155
5	GOCC	intracellular part	1727	0.190337	4.28441E-09	1.39243E-07	0.00332368	0.13
5	GOCC	clathrin-coated vesicle	56	-0.45931	4.28818E-09	1.34204E-07	-1.14696	-1.285
5	GOBP	secretion by cell	57	-0.455169	4.35701E-09	5.00967E-07	-1.07965	-1.08
5	GOBP	cell communication	69	-0.414909	4.35768E-09	4.91024E-07	-1.0858	-0.87
5	GOBP	regulation of cellular biosynthetic process	229	0.237203	4.36194E-09	4.81866E-07	0.322052	0.48
5	GOCC	organelle	1381	0.154688	4.4432E-09	1.34089E-07	0.0489138	0.15
5	GOCC	intracellular membrane-bounded organelle	1183	0.148247	4.54515E-09	1.32436E-07	0.0662046	0.19
5	GOBP	regulation of secretion	52	-0.475086	4.6538E-09	5.04222E-07	-1.09269	-1.29
5	GOBP	regulation of gene expression	239	0.232372	4.6586E-09	4.95218E-07	0.293096	0.52
5	GOMF	active transmembrane transporter activity	55	-0.461744	4.84917E-09	8.86075E-07	-1.062	-1.17
5	GOCC	membrane-bounded organelle	1186	0.147515	5.47462E-09	1.54202E-07	0.0652108	0.19
5	GOBP	regulation of biosynthetic process	232	0.233802	5.92645E-09	6.18326E-07	0.317371	0.475
5	GOMF	inorganic cation transmembrane transporter activity	42	-0.521215	6.99971E-09	1.17245E-06	-1.16881	-1.16
5	GOBP	transmembrane transport	90	-0.359433	7.56908E-09	7.75349E-07	-0.840667	-0.73
5	GOBP	regulation of multicellular organismal process	175	-0.262413	8.54693E-09	8.59882E-07	-0.6684	-0.53
5	GOBP	ion transmembrane transport	40	-0.521351	1.55329E-08	1.5353E-06	-1.195	-1.125
5	GOBP	regulation of biological quality	252	-0.219061	1.58733E-08	1.5419E-06	-0.521548	-0.325
5	GOCC	coated vesicle	62	-0.42069	1.59093E-08	4.33656E-07	-1.05645	-1.21
5	GOCC	cell fraction	228	-0.227789	1.8438E-08	4.86878E-07	-0.496667	-0.445
5	GOBP	ion homeostasis	61	-0.417319	2.66499E-08	2.54484E-06	-1.01721	-0.88
5	GOBP	protein metabolic process	439	0.170598	3.58202E-08	3.36352E-06	0.217358	0.31
5	GOBP	locomotory behavior	36	-0.532038	4.2389E-08	3.91507E-06	-1.22889	-1.26
5	GOCC	insoluble fraction	171	-0.252151	4.39507E-08	1.1254E-06	-0.561053	-0.51
5	GOBP	regulation of cellular localization	73	-0.374416	5.23393E-08	4.75612E-06	-0.805205	-0.93
5	GOBP	multicellular organismal process	254	-0.209856	5.54495E-08	4.95877E-06	-0.496929	-0.37
5	GOBP	regulation of transcription, DNA-dependent	166	0.252249	6.56797E-08	5.78187E-06	0.356205	0.52
5	GOBP	regulation of macromolecule metabolic process	326	0.185516	9.56435E-08	8.29008E-06	0.211718	0.445
5	GOCC	membrane fraction	164	-0.249906	1.02173E-07	2.5393E-06	-0.559207	-0.515
5	GOCC	chromosome	57	0.410402	1.20522E-07	2.90975E-06	0.737544	0.73
5	GOBP	cell projection organization	104	-0.306426	1.31564E-07	1.12308E-05	-0.694038	-0.765
5	GOBP	cellular ion homeostasis	58	-0.405616	1.32473E-07	1.11396E-05	-0.993966	-0.87
5	GOBP	phosphate metabolic process	166	-0.244785	1.58201E-07	1.31074E-05	-0.526988	-0.41
5	GOBP	phosphorus metabolic process	166	-0.244785	1.58201E-07	1.29174E-05	-0.526988	-0.41
5	GOCC	macromolecular complex	691	0.139931	1.72151E-07	4.04076E-06	0.119696	0.23
5	GOBP	cognition	41	-0.475016	1.83133E-07	1.47396E-05	-1.2339	-1.33
5	GOMF	monovalent inorganic cation transmembrane transporter activity	36	-0.505569	1.90951E-07	2.9524E-05	-1.11944	-1.115
5	GOCC	nucleolus	69	0.365469	2.33402E-07	5.3304E-06	0.654203	0.69
5	GOBP	calcium ion transport	28	-0.564809	2.73266E-07	2.16842E-05	-1.24893	-1.36
2	GOBP	biosynthetic process	449	0.155472	2.76615E-07	0.000259741	0.145791	0.11
5	GOBP	cellular chemical homeostasis	60	-0.387913	2.91436E-07	2.28049E-05	-0.953	-0.84
5	GOBP	chemical homeostasis	74	-0.35022	2.9767E-07	2.29736E-05	-0.861757	-0.815
5	GOMF	transmembrane receptor activity	29	-0.55217	3.159E-07	4.53542E-05	-1.50069	-1.28
5	GOBP	cellular protein metabolic process	360	0.170569	3.30368E-07	2.51526E-05	0.237028	0.32
5	GOBP	signal transduction	284	-0.187909	3.35407E-07	2.51958E-05	-0.45507	-0.25
5	GOBP	DNA metabolic process	52	0.411784	3.80579E-07	2.8213E-05	0.701923	0.75
5	GOBP	learning or memory	40	-0.467582	3.93063E-07	2.87599E-05	-1.225	-1.305
5	GOBP	regulation of neurotransmitter levels	29	-0.546602	4.1458E-07	2.99454E-05	-1.34414	-1.55
2	GOBP	cellular biosynthetic process	433	0.154884	4.46381E-07	0.000359273	0.145982	0.11
5	GOCC	axon	60	-0.381526	4.54841E-07	1.01142E-05	-0.793333	-0.78
5	GOBP	DNA repair	37	0.482053	4.82896E-07	3.44384E-05	0.847838	0.78
5	GOCC	nucleoplasm part	82	0.326055	5.36602E-07	1.16264E-05	0.55378	0.655
5	GOBP	response to chemical stimulus	269	-0.187949	6.12802E-07	4.31566E-05	-0.42197	-0.32
5	GOMF	channel activity	33	-0.504619	6.34403E-07	8.50099E-05	-1.22818	-1.44
5	GOMF	passive transmembrane transporter activity	33	-0.504619	6.34403E-07	7.96968E-05	-1.22818	-1.44
5	GOCC	mitochondrial part	177	-0.223363	8.3951E-07	1.77347E-05	-0.358362	-0.37
5	GOBP	regulation of neuronal synaptic plasticity	21	-0.623821	8.40779E-07	5.84809E-05	-1.68524	-1.58
5	GOBP	translational initiation	30	0.520182	9.65012E-07	6.63034E-05	0.877333	0.885
5	GOCC	neuron spine	36	-0.475334	9.75676E-07	2.01085E-05	-1.14944	-1.245
5	GOMF	translation factor activity, nucleic acid binding	43	0.43412	1.06534E-06	0.00012596	0.715581	0.7
5	GOCC	mitochondrial membrane	135	-0.250195	1.11207E-06	2.23737E-05	-0.413407	-0.41
5	GOBP	signal release	23	-0.587029	1.24375E-06	8.44253E-05	-1.46217	-1.76
5	GOMF	substrate-specific channel activity	32	-0.497766	1.30526E-06	0.000145754	-1.22156	-1.245
2	GOBP	RNA processing	109	0.273751	1.3337E-06	0.000939261	0.305505	0.23
5	GOMF	ion binding	372	-0.159253	1.374E-06	0.000145355	-0.348763	-0.25
5	GOBP	regulation of exocytosis	23	-0.584017	1.40948E-06	9.45361E-05	-1.33348	-1.44
2	GOBP	RNA metabolic process	259	0.183124	1.45108E-06	0.000908376	0.184093	0.14
5	GOBP	divalent inorganic cation transport	30	-0.508581	1.67287E-06	0.000110882	-1.13367	-1.27
5	GOBP	divalent metal ion transport	30	-0.508581	1.67287E-06	0.000109593	-1.13367	-1.27
5	GOMF	cation binding	371	-0.157791	1.75862E-06	0.000176741	-0.34717	-0.25
5	GOMF	ion channel activity	31	-0.499095	1.78278E-06	0.000170637	-1.23903	-1.44
5	GOMF	metal ion binding	370	-0.157309	1.93876E-06	0.000177132	-0.34727	-0.245
5	GOMF	translation initiation factor activity	29	0.51316	2.00986E-06	0.000175645	0.868621	0.82
2	GOBP	nucleic acid metabolic process	295	0.170275	2.13417E-06	0.00120239	0.167932	0.14
5	GOBP	ATP biosynthetic process	28	-0.520577	2.15415E-06	0.0001395	-1.1375	-1.2
5	GOBP	purine ribonucleoside triphosphate biosynthetic process	28	-0.520577	2.15415E-06	0.000137914	-1.1375	-1.2
5	GOBP	ribonucleoside triphosphate biosynthetic process	28	-0.520577	2.15415E-06	0.000136365	-1.1375	-1.2
5	GOCC	vesicle membrane	70	-0.331923	2.25965E-06	4.44047E-05	-0.855714	-0.765
2	GOBP	cellular protein metabolic process	416	0.147031	2.38709E-06	0.00122262	0.13512	0.11
5	GOCC	cytoplasmic vesicle part	79	-0.310384	2.76997E-06	5.3196E-05	-0.811646	-0.58
5	GOCC	intracellular non-membrane-bounded organelle	415	0.147747	2.96796E-06	5.57317E-05	0.210072	0.27
5	GOCC	non-membrane-bounded organelle	415	0.147747	2.96796E-06	5.45201E-05	0.210072	0.27
5	GOBP	nucleoside triphosphate biosynthetic process	30	-0.492809	3.46951E-06	0.000217192	-1.07633	-1.125
5	GOBP	purine nucleoside triphosphate biosynthetic process	30	-0.492809	3.46951E-06	0.000214805	-1.07633	-1.125
2	GOCC	nuclear part	288	0.167951	3.70045E-06	0.000625376	0.151354	0.13
5	GOCC	coated vesicle membrane	40	-0.426505	3.71553E-06	6.68004E-05	-1.14075	-1.345
5	GOCC	cytoplasmic vesicle membrane	67	-0.331469	3.77661E-06	6.6484E-05	-0.870597	-0.87
5	GOBP	cation homeostasis	41	-0.421029	3.78403E-06	0.000231731	-0.997805	-0.88
5	GOBP	developmental maturation	18	-0.629568	4.11325E-06	0.000249183	-1.54556	-1.495
5	GOCC	presynaptic membrane	19	-0.612479	4.17962E-06	7.20772E-05	-1.57842	-1.95
5	GOMF	gated channel activity	29	-0.496572	4.24931E-06	0.00035588	-1.21	-1.44
5	GOMF	metal ion transmembrane transporter activity	24	-0.544933	4.29541E-06	0.000345351	-1.33542	-1.495
5	GOBP	chromosome organization	66	0.331567	4.40787E-06	0.000264191	0.531515	0.605
5	GOBP	nitrogen compound transport	28	-0.502617	4.76392E-06	0.000282526	-1.21821	-1.13
5	GOBP	organic substance transport	48	-0.385517	4.82214E-06	0.000283	-0.910833	-0.92
5	GOCC	cation channel complex	13	-0.733275	5.01506E-06	8.47545E-05	-1.94769	-2.04
5	GOBP	regulation of cellular component organization	159	-0.21606	5.70521E-06	0.000331373	-0.478931	-0.34
5	GOBP	response to DNA damage stimulus	47	0.386064	5.84255E-06	0.000335887	0.68383	0.73
5	GOBP	potassium ion transport	16	-0.655	6.19157E-06	0.000352357	-1.64687	-1.715
5	GOBP	regulation of ion transport	40	-0.416245	6.32E-06	0.000356069	-0.98875	-0.815
2	GOCC	plasma membrane	368	-0.146909	7.21622E-06	0.00101628	-0.0948098	-0.1
5	GOCC	dendritic spine	34	-0.447632	7.34762E-06	0.00012174	-1.06853	-1.13
5	GOCC	nucleoplasm	45	0.389023	7.79694E-06	0.0001267	0.725778	0.58
5	GOBP	protein phosphorylation	92	-0.274816	8.03664E-06	0.000448301	-0.631087	-0.49
5	GOMF	ATPase activity, coupled to transmembrane movement of ions	25	-0.518259	8.17178E-06	0.000631742	-1.1052	-1.08
2	GOCC	nucleus	620	0.119615	9.19253E-06	0.00110967	0.111581	0.09
5	GOBP	amine transport	27	-0.49453	9.81245E-06	0.000541994	-1.21	-1.02
5	GOBP	exocytosis	37	-0.423423	9.83149E-06	0.000537773	-0.989189	-1
2	GOBP	neurological system process	86	-0.2802	9.97232E-06	0.004682	-0.222674	-0.255
5	GOBP	sodium ion transport	18	-0.603246	1.01937E-05	0.000552223	-1.48	-1.585
5	GOBP	response to external stimulus	85	-0.280494	1.14807E-05	0.000616021	-0.752588	-0.71
5	GOBP	generation of precursor metabolites and energy	66	-0.316741	1.15527E-05	0.000614036	-0.595	-0.565
2	GOCC	intrinsic to membrane	369	-0.14339	1.16211E-05	0.00122747	-0.103902	-0.14
5	GOMF	cation channel activity	20	-0.566007	1.28589E-05	0.000957275	-1.4625	-1.77
5	GOBP	regulation of vesicle-mediated transport	46	-0.375142	1.31408E-05	0.00069192	-0.874348	-1.195
5	GOBP	response to alkaloid	20	-0.562357	1.46184E-05	0.000762593	-1.238	-1.095
5	GOBP	learning	31	-0.450019	1.65538E-05	0.000855634	-1.24065	-1.28
5	GOMF	ATPase activity, coupled to movement of substances	26	-0.490615	1.66764E-05	0.00119713	-1.04923	-0.97
5	GOMF	ATPase activity, coupled to transmembrane movement of substances	26	-0.490615	1.66764E-05	0.00115585	-1.04923	-0.97
5	GOMF	hydrolase activity, acting on acid anhydrides, catalyzing transmembrane movement of substances	26	-0.490615	1.66764E-05	0.00111732	-1.04923	-0.97
5	GOMF	voltage-gated cation channel activity	10	-0.787987	1.67155E-05	0.00108381	-2.002	-2
5	GOCC	cytoskeletal part	231	-0.173261	1.67792E-05	0.000267518	-0.387273	-0.22
5	GOCC	ion channel complex	16	-0.620208	1.87175E-05	0.000292895	-1.61875	-1.845
2	GOBP	behavior	89	-0.266902	1.88519E-05	0.00817012	-0.23382	-0.23
5	GOMF	phosphotransferase activity, alcohol group as acceptor	102	-0.25018	1.96707E-05	0.00123557	-0.594608	-0.41
2	GOCC	plasma membrane part	272	-0.157855	2.2062E-05	0.00207137	-0.113493	-0.15
5	GOBP	cell part morphogenesis	55	-0.334277	2.2681E-05	0.00116168	-0.704364	-0.79
5	GOBP	cell projection morphogenesis	55	-0.334277	2.2681E-05	0.00115121	-0.704364	-0.79
2	GOBP	vesicle-mediated transport	186	-0.186672	2.30638E-05	0.00928154	-0.135753	-0.12
5	GOBP	neuron projection morphogenesis	48	-0.356776	2.32143E-05	0.00116776	-0.777708	-0.925
5	GOMF	secondary active transmembrane transporter activity	23	-0.511747	2.37091E-05	0.0014441	-1.3187	-1.38
5	GOBP	phosphorylation	135	-0.216692	2.45973E-05	0.00122638	-0.482815	-0.4
5	GOBP	chromatin organization	52	0.341691	2.5091E-05	0.00124003	0.578462	0.605
2	GOBP	regulation of biological quality	276	-0.155461	2.60827E-05	0.00979666	-0.108478	-0.09
5	GOCC	anchored to membrane	16	-0.604196	3.05702E-05	0.00046967	-1.525	-1.275
5	GOCC	proteasome complex	37	0.397839	3.27098E-05	0.000493567	0.641622	0.6
5	GOBP	calcium ion homeostasis	24	-0.488607	3.76512E-05	0.00184458	-1.18375	-1.205
5	GOBP	cellular calcium ion homeostasis	24	-0.488607	3.76512E-05	0.00182868	-1.18375	-1.205
5	GOBP	cellular divalent inorganic cation homeostasis	24	-0.488607	3.76512E-05	0.00181305	-1.18375	-1.205
5	GOBP	divalent inorganic cation homeostasis	24	-0.488607	3.76512E-05	0.00179768	-1.18375	-1.205
5	GOMF	glutamate receptor activity	11	-0.719456	3.76821E-05	0.00222768	-1.88182	-1.85
5	GOMF	molecular transducer activity	102	-0.241525	3.77359E-05	0.00216712	-0.625588	-0.435
5	GOMF	signal transducer activity	102	-0.241525	3.77359E-05	0.00210692	-0.625588	-0.435
5	GOBP	biological adhesion	90	-0.254014	4.44175E-05	0.00210293	-0.572	-0.525
5	GOBP	cell adhesion	90	-0.254014	4.44175E-05	0.0020854	-0.572	-0.525
2	GOCC	synapse part	108	-0.231824	4.57634E-05	0.00386701	-0.216389	-0.28
5	GOBP	purine nucleotide biosynthetic process	45	-0.353452	4.86739E-05	0.00226635	-0.849556	-0.86
5	GOCC	neuron projection terminus	15	-0.607584	4.89918E-05	0.000726282	-1.36667	-1.45
5	GOMF	helicase activity	30	0.431096	4.91348E-05	0.00266922	0.783	0.73
5	GOCC	juxtaparanode region of axon	7	-0.884847	5.18269E-05	0.000755064	-2.23571	-2.27
5	GOMF	P-P-bond-hydrolysis-driven transmembrane transporter activity	27	-0.4526	5.20127E-05	0.0027512	-0.98037	-0.86
5	GOMF	primary active transmembrane transporter activity	27	-0.4526	5.20127E-05	0.00268065	-0.98037	-0.86
5	GOBP	regulation of nucleobase, nucleoside, nucleotide and nucleic acid metabolic process	259	0.154893	5.25885E-05	0.00242855	0.145251	0.43
5	GOMF	ATPase activity, coupled to transmembrane movement of ions, phosphorylative mechanism	18	-0.551928	5.39999E-05	0.0027135	-1.19167	-1.305
5	GOBP	negative regulation of macromolecule metabolic process	89	0.25228	5.48991E-05	0.00251464	0.336854	0.53
5	GOCC	potassium channel complex	7	-0.878751	5.83595E-05	0.000835826	-2.45429	-2.1
5	GOCC	voltage-gated potassium channel complex	7	-0.878751	5.83595E-05	0.000821896	-2.45429	-2.1
5	GOBP	cellular cation homeostasis	35	-0.393369	6.43049E-05	0.00292173	-0.972	-1.05
2	GOCC	intracellular non-membrane-bounded organelle	482	0.117126	6.99027E-05	0.0053698	0.12195	0.08
2	GOCC	non-membrane-bounded organelle	482	0.117126	6.99027E-05	0.00492232	0.12195	0.08
5	GOBP	regulation of membrane potential	22	-0.49186	7.0633E-05	0.00318357	-1.20091	-0.96
5	GOBP	positive regulation of multicellular organismal process	28	-0.436234	7.16633E-05	0.00320437	-1.11607	-1.045
2	GOCC	synapse	117	-0.216765	7.51857E-05	0.00488707	-0.170256	-0.2
5	GOBP	adult behavior	24	-0.468172	7.84557E-05	0.00348047	-1.12083	-1.205
5	GOBP	ribonucleoprotein complex biogenesis	12	0.657953	8.29892E-05	0.00365282	1.12167	1.085
5	GOBP	adult locomotory behavior	20	-0.510329	8.37672E-05	0.00365848	-1.2015	-1.26
5	GOCC	dendrite	49	-0.328288	8.38862E-05	0.00116203	-0.789388	-1
5	GOCC	presynaptic active zone	7	-0.858904	8.54527E-05	0.00116464	-2.20571	-1.95
5	GOBP	calcium ion transmembrane transport	14	-0.608332	8.54873E-05	0.00370489	-1.43643	-1.655
5	GOBP	intracellular signal transduction	138	-0.199517	8.70698E-05	0.00374467	-0.510145	-0.26
5	GOCC	organelle membrane	346	-0.132763	9.18534E-05	0.001232	-0.274104	-0.125
5	GOBP	neurotransmitter secretion	14	-0.60456	9.45713E-05	0.00403648	-1.60071	-1.955
5	GOBP	regulation of primary metabolic process	374	0.128292	9.69232E-05	0.00410575	0.0936631	0.375
5	GOMF	G-protein coupled receptor activity	11	-0.679594	9.90487E-05	0.0048558	-1.75455	-1.78
5	GOBP	regulation of nitrogen compound metabolic process	267	0.14671	0.000104253	0.00438328	0.130187	0.41
5	GOBP	anion transport	25	-0.450636	0.000105058	0.00438441	-0.9852	-0.88
5	GOCC	nuclear body	47	0.330389	0.000105129	0.00138803	0.594468	0.67
5	GOBP	response to organic substance	175	-0.176607	0.00010674	0.00442185	-0.449886	-0.3
5	GOBP	positive regulation of transport	52	-0.31263	0.000115453	0.00474791	-0.745385	-0.7
2	GOCC	cell junction	145	-0.19069	0.000116503	0.00703178	-0.153241	-0.19
5	GOCC	small ribosomal subunit	12	0.643615	0.000118196	0.00153655	1.35333	1.16
5	GOBP	carboxylic acid transport	24	-0.455406	0.000122345	0.00499486	-1.1	-1.015
5	GOBP	organic acid transport	24	-0.455406	0.000122345	0.00495892	-1.1	-1.015
5	GOMF	sodium ion transmembrane transporter activity	18	-0.524706	0.000123806	0.005925	-1.29222	-1.475
5	GOCC	membrane raft	32	-0.394314	0.000126456	0.00161902	-0.855938	-1.145
5	GOCC	mitochondrion	343	-0.130424	0.000128773	0.00162408	-0.196064	-0.24
5	GOBP	negative regulation of nitrogen compound metabolic process	52	0.310282	0.00012991	0.00522797	0.425385	0.705
5	GOBP	memory	10	-0.699525	0.000132637	0.00529984	-1.871	-1.84
5	GOBP	positive regulation of neurological system process	12	-0.637239	0.000138018	0.005476	-1.71167	-1.75
5	GOBP	positive regulation of synaptic transmission	12	-0.637239	0.000138018	0.0054377	-1.71167	-1.75
5	GOBP	positive regulation of transmission of nerve impulse	12	-0.637239	0.000138018	0.00539994	-1.71167	-1.75
2	GOCC	integral to membrane	356	-0.12625	0.000142319	0.00801729	-0.0989888	-0.12
5	GOBP	vesicle-mediated transport	166	-0.177427	0.00014465	0.0056204	-0.402169	-0.225
5	GOCC	large ribosomal subunit	9	0.731952	0.000148025	0.00183943	1.82222	2.02
5	GOBP	negative regulation of nucleobase, nucleoside, nucleotide and nucleic acid metabolic process	51	0.308778	0.000161815	0.0062443	0.422745	0.72
5	GOBP	cellular component morphogenesis	75	-0.255345	0.000169356	0.00649085	-0.544133	-0.39
5	GOBP	biological regulation	892	-0.0955846	0.000170057	0.00647366	-0.216211	-0.025
5	GOBP	glycolysis	24	-0.445686	0.000170325	0.00644035	-0.894167	-0.855
5	GOCC	mitochondrial inner membrane	104	-0.218282	0.000170723	0.00209074	-0.348846	-0.34
5	GOMF	phosphoric ester hydrolase activity	54	-0.298748	0.00017491	0.00817604	-0.687407	-0.35
5	GOCC	intrinsic to plasma membrane	30	-0.397347	0.000182644	0.00220477	-0.906667	-1.205
5	GOBP	metal ion homeostasis	31	-0.390392	0.000186775	0.00701527	-0.943226	-0.88
5	GOBP	ncRNA metabolic process	37	0.357552	0.000189134	0.00705681	0.621622	0.52
5	GOBP	regulation of long-term neuronal synaptic plasticity	14	-0.575031	0.000204479	0.00757918	-1.59643	-0.995
5	GOBP	developmental process	421	-0.116758	0.000204883	0.00754451	-0.283658	-0.13
5	GOMF	protein binding	967	-0.0932838	0.0002143	0.0097896	-0.186091	-0.01
5	GOMF	voltage-gated channel activity	17	-0.520164	0.000216532	0.00967175	-1.24706	-0.88
5	GOMF	voltage-gated ion channel activity	17	-0.520164	0.000216532	0.00946149	-1.24706	-0.88
5	GOMF	calcium ion transmembrane transporter activity	7	-0.808237	0.000218316	0.0093365	-2.02286	-1.96
5	GOMF	divalent inorganic cation transmembrane transporter activity	7	-0.808237	0.000218316	0.00914199	-2.02286	-1.96
5	GOBP	regulation of response to stimulus	156	-0.177302	0.000223647	0.00818198	-0.461859	-0.315
5	GOMF	kinase activity	125	-0.196211	0.000228864	0.00938809	-0.46008	-0.29
5	GOCC	organelle inner membrane	109	-0.209231	0.000229634	0.00273297	-0.332936	-0.33
5	GOBP	cellular developmental process	222	-0.150404	0.000241256	0.00876927	-0.357252	-0.265
5	GOBP	amino acid transport	21	-0.463075	0.000255765	0.00923703	-1.15857	-1.02
5	GOBP	regulation of metal ion transport	24	-0.433218	0.00025796	0.009257	-1.01458	-0.92
5	GOCC	integral to plasma membrane	27	-0.403932	0.000304679	0.00357574	-0.921111	-1.17
5	GOCC	nuclear speck	34	0.356699	0.000353458	0.0040914	0.678824	0.835
5	GOCC	chromosomal part	72	0.243287	0.000442415	0.0050519	0.35625	0.53
5	GOCC	endoplasmic reticulum part	95	0.212594	0.000453701	0.00511169	0.312526	0.4
5	GOCC	endoplasmic reticulum lumen	21	0.442528	0.000475532	0.00528716	0.750952	0.81
5	GOCC	membrane-bounded vesicle	161	-0.16029	0.000711058	0.00780317	-0.435093	-0.17
5	GOCC	axon terminus	12	-0.560361	0.000802747	0.00869643	-1.26	-1.44
